# Supplementary material for: ﻿Freshwater Mollusca of Kazakhstan (Central Asia): species composition and estimation of taxonomic richness
Source: Zookeys. 2025 Aug 26;1250:79–103. doi: 10.3897/zookeys.1250.156288 (PMC12406024; doi:10.3897/zookeys.1250.156288)
Supplement: Supplementary material 1 — The original database on freshwater mollusks of Kazakhstan [file zookeys-1250-079_article-156288__-s001.xlsx]

## Sheet: Species records
N record	Name in source	Accepted name	Gastropoda_Bivalvia	Family	Source	Source_type	N	E	Basin
1	Valvata depressa	Valvata piscinalis	Gastropoda	Valvatidae	Belyakova, 1980	Published	43.89021722024602	77.10691728682691	Balkhash-Alakol
2	Bathyomphalus contortus	Bathyomphalus contortus	Gastropoda	Planorbidae	Tsvekov, 1940	Published	44.014862169245276	77.03275825286737	Balkhash-Alakol
3	Bathyomphalus contortus	Bathyomphalus contortus	Gastropoda	Planorbidae	Krivosheina, Starobogatov, 1973	Published	50.26645415711299	81.62628477661174	Irtysh
4	Bathyomphalus contortus	Bathyomphalus contortus	Gastropoda	Planorbidae	Butenko, 1967	Published	46.00622545144004	81.45646948296128	Balkhash-Alakol
5	Gyraulus acronicus	Gyraulus acronicus	Gastropoda	Planorbidae	Butenko, 1967	Published	44.98714099798035	65.27015917693475	Aral-Syr Darya
6	Gyraulus acronicus	Gyraulus acronicus	Gastropoda	Planorbidae	Butenko, 1967	Published	46.53418265837271	76.3314193442482	Balkhash-Alakol
7	Gyraulus acronicus	Gyraulus acronicus	Gastropoda	Planorbidae	Butenko, 1967	Published	43.11505239824419	70.67635242761153	Shu-Talas
8	Gyraulus acronicus	Gyraulus acronicus	Gastropoda	Planorbidae	Tsvekov, 1940	Published	43.14019510228913	76.42568515539168	Balkhash-Alakol
9	Gyraulus acronicus	Gyraulus acronicus	Gastropoda	Planorbidae	Krivosheina, Starobogatov, 1973	Published	49.606445294308	83.53862596731518	Irtysh
10	Planorbis planorbis	Planorbis planorbis	Gastropoda	Planorbidae	Tsvekov, 1940	Published	43.1398465473618	76.42600458238466	Balkhash-Alakol
11	Planorbis planorbis	Planorbis planorbis	Gastropoda	Planorbidae	Krivosheina, Starobogatov, 1973	Published	49.22955686923202	84.19014710213963	Irtysh
12	Planorbis planorbis	Planorbis planorbis	Gastropoda	Planorbidae	Butenko, 1967	Published	44.235580628529945	76.88788629492616	Balkhash-Alakol
13	Planorbis planorbis	Planorbis planorbis	Gastropoda	Planorbidae	Butenko, 1967	Published	46.7422036232631	75.53903167804306	Balkhash-Alakol
14	Planorbis planorbis	Planorbis planorbis	Gastropoda	Planorbidae	Butenko, 1967	Published	46.338012732242454	81.39017943310051	Balkhash-Alakol
15	Planorbis planorbis	Planorbis planorbis	Gastropoda	Planorbidae	Butenko, 1967	Published	43.104024138711345	70.72991077318012	Shu-Talas
16	Planorbis planorbis	Planorbis planorbis	Gastropoda	Planorbidae	Butenko, 1967	Published	43.08889068965153	71.63334145600751	Shu-Talas
17	Planorbis planorbis	Planorbis planorbis	Gastropoda	Planorbidae	Butenko, 1967	Published	43.51909219217643	73.81750030588849	Shu-Talas
18	Planorbis planorbis	Planorbis planorbis	Gastropoda	Planorbidae	Butenko, 1967	Published	44.30711834218891	66.28947042170007	Aral-Syr Darya
19	Planorbis sieversi	Planorbis planorbis	Gastropoda	Planorbidae	Belyakova, 1980	Published	43.77289073195828	77.36350828505458	Balkhash-Alakol
20	Polypylis almaatina	Polypylis almaatina	Gastropoda	Planorbidae	Krivosheina, Starobogatov, 1973	Published	48.58943720288847	83.48926119954676	Irtysh
21	Polypylis almaatina	Polypylis almaatina	Gastropoda	Planorbidae	Starobogatov, Mamilova, 1970	Published	43.284907644143516	76.87579553972783	Balkhash-Alakol
22	Segmentina nitida	Segmentina nitida	Gastropoda	Planorbidae	Tsvekov, 1940	Published	44.0257499810353	77.01002294661255	Balkhash-Alakol
23	Ladislavella terebra	Ladislavella terebra	Gastropoda	Lymnaeidae	Lazareva, 1967б	Published	44.68541762886432	76.40034701289429	Balkhash-Alakol
24	Lymnaea stagnalis	Lymnaea stagnalis	Gastropoda	Lymnaeidae	Krivosheina, Starobogatov, 1973	Published	48.37292873826989	83.61337887613558	Irtysh
25	Lymnaea stagnalis	Lymnaea stagnalis	Gastropoda	Lymnaeidae	Butenko, 1967	Published	44.30957005857612	76.6961955009658	Balkhash-Alakol
26	Lymnaea stagnalis	Lymnaea stagnalis	Gastropoda	Lymnaeidae	Butenko, 1967	Published	43.47651770158699	73.82505558788077	Shu-Talas
27	Lymnaea stagnalis	Lymnaea stagnalis	Gastropoda	Lymnaeidae	Butenko, 1967	Published	44.39386989646683	66.25505597631785	Aral-Syr Darya
28	Lymnaea stagnalis	Lymnaea stagnalis	Gastropoda	Lymnaeidae	Butenko, 1967	Published	43.11790277359727	71.64770326004076	Shu-Talas
29	Lymnaea stagnalis	Lymnaea stagnalis	Gastropoda	Lymnaeidae	Butenko, 1967	Published	46.35754016985446	78.34346253588673	Balkhash-Alakol
30	Lymnaea stagnalis	Lymnaea stagnalis	Gastropoda	Lymnaeidae	Butenko, 1967	Published	46.00170005857423	81.38643021983594	Balkhash-Alakol
31	Lymnaea stagnalis	Lymnaea stagnalis	Gastropoda	Lymnaeidae	Butenko, 1967	Published	46.72852038318844	74.56755763108016	Balkhash-Alakol
32	Lymnaea stagnalis	Lymnaea stagnalis	Gastropoda	Lymnaeidae	Lazareva, 1968	Published	46.34614103726694	67.18709440167994	Nura-Sarysu
33	Lymnaea stagnalis	Lymnaea stagnalis	Gastropoda	Lymnaeidae	Lazareva, 1968	Published	43.850356492676596	73.79233916959062	Shu-Talas
34	Lymnaea stagnalis	Lymnaea stagnalis	Gastropoda	Lymnaeidae	Lazareva, 1968	Published	43.39683603445778	71.42656225947992	Shu-Talas
35	Lymnaea stagnalis	Lymnaea stagnalis	Gastropoda	Lymnaeidae	Lazareva, 1968	Published	46.388652671873224	77.70564466443705	Balkhash-Alakol
36	Lymnaea stagnalis	Lymnaea stagnalis	Gastropoda	Lymnaeidae	Lazareva, 1968	Published	48.028708866481644	56.607871841842865	Ural-Caspian
37	Lymnaea stagnalis	Lymnaea stagnalis	Gastropoda	Lymnaeidae	Lazareva, 1968	Published	49.11114247082238	51.92350985053536	Ural-Caspian
38	Galba almaatina	Galba truncatula	Gastropoda	Lymnaeidae	Izzatulaev et al. , 1983а	Published	43.10673667741772	76.92094413330324	Balkhash-Alakol
39	Galba almaatina	Galba truncatula	Gastropoda	Lymnaeidae	IZK	Original	43.10673667741772	76.92094413330324	Balkhash-Alakol
40	Galba truncatula	Galba truncatula	Gastropoda	Lymnaeidae	Tsvekov, 1940	Published	43.1275686861449	76.56637243657966	Balkhash-Alakol
41	Galba truncatula	Galba truncatula	Gastropoda	Lymnaeidae	Butenko, 1967	Published	44.977261094195526	75.73415905306098	Balkhash-Alakol
42	Galba truncatula	Galba truncatula	Gastropoda	Lymnaeidae	Butenko, 1967	Published	43.12886617245185	71.6589190608209	Shu-Talas
43	Galba truncatula	Galba truncatula	Gastropoda	Lymnaeidae	Butenko, 1967	Published	43.77590089387767	73.74011258892828	Shu-Talas
44	Galba truncatula	Galba truncatula	Gastropoda	Lymnaeidae	Butenko, 1967	Published	44.571279272224665	65.94001976307611	Aral-Syr Darya
45	Orientogalba heptapotamica	Orientogalba heptapotamica	Gastropoda	Lymnaeidae	Lazareva, 1967а	Published	44.89712121321252	75.88974662239785	Balkhash-Alakol
46	Orientogalba ollula	Orientogalba heptapotamica	Gastropoda	Lymnaeidae	Tsvekov, 1940	Published	44.22418640741136	76.92225913528652	Balkhash-Alakol
47	Radix auricularia	Radix auricularia	Gastropoda	Lymnaeidae	Butenko, 1967	Published	46.07496025347214	74.70739074864578	Balkhash-Alakol
48	Bithynia caerulans	Bithynia caerulans	Gastropoda	Bithyniidae	Tsvekov, 1940	Published	43.98718824074889	77.0372946084427	Balkhash-Alakol
49	Euglesa casertana	Euglesa casertana	Bivalvia	Sphaeridae	Tsvekov, 1940	Published	43.18802859136114	76.40678797536218	Balkhash-Alakol
50	Radix auricularia	Radix auricularia	Gastropoda	Lymnaeidae	Tsvekov, 1940	Published	43.00373424889304	76.23809996241393	Balkhash-Alakol
51	Radix auricularia	Radix auricularia	Gastropoda	Lymnaeidae	Tsvekov, 1940	Published	43.68383447022931	76.30230187276189	Balkhash-Alakol
52	Radix auricularia	Radix auricularia	Gastropoda	Lymnaeidae	Tsvekov, 1940	Published	43.11198321358338	76.43364498019056	Balkhash-Alakol
53	Lymnaea stagnalis	Lymnaea stagnalis	Gastropoda	Lymnaeidae	Lazareva, 1968	Published	49.284109	68.534810	Nura-Sarysu
54	Lymnaea stagnalis	Lymnaea stagnalis	Gastropoda	Lymnaeidae	Lazareva, 1968	Published	50.63417371399487	78.95372651052692	Irtysh
55	Lymnaea stagnalis	Lymnaea stagnalis	Gastropoda	Lymnaeidae	Lazareva, 1968	Published	51.531279249898084	67.73064035094328	Ishim
56	Lymnaea stagnalis	Lymnaea stagnalis	Gastropoda	Lymnaeidae	Lazareva, 1968	Published	48.282349	83.471676	Irtysh
57	Lymnaea stagnalis	Lymnaea stagnalis	Gastropoda	Lymnaeidae	Lazareva, 1968	Published	53.091055638346106	63.557422111676566	Tobol-Turgay
58	Lymnaea stagnalis	Lymnaea stagnalis	Gastropoda	Lymnaeidae	Lazareva, 1968	Published	48.52532851886087	61.314312219865684	Tobol-Turgay
59	Lymnaea stagnalis	Lymnaea stagnalis	Gastropoda	Lymnaeidae	Lazareva, 1968	Published	53.19396447176111	65.05307697474463	Tobol-Turgay
60	Lymnaea stagnalis	Lymnaea stagnalis	Gastropoda	Lymnaeidae	Lazareva, 1968	Published	49.608028	63.514711	Tobol-Turgay
61	Lymnaea stagnalis	Lymnaea stagnalis	Gastropoda	Lymnaeidae	Lazareva, 1968	Published	45.714145	61.883586	Aral-Syr Darya
62	Radix auricularia	Radix auricularia	Gastropoda	Lymnaeidae	Lazareva, 1968	Published	49.11114247082238	51.92350985053536	Ural-Caspian
63	Radix auricularia	Radix auricularia	Gastropoda	Lymnaeidae	Lazareva, 1968	Published	50.63417371399487	78.95372651052692	Irtysh
64	Stagnicola iliensis	Stagnicola saridalensis	Gastropoda	Lymnaeidae	Lazareva, 1967б	Published	45.775168694720804	74.22339728863136	Balkhash-Alakol
65	Stagnicola iliensis	Stagnicola saridalensis	Gastropoda	Lymnaeidae	Butenko, 1967	Published	46.07422845183368	74.63516237215853	Balkhash-Alakol
66	Stagnicola saridalensis	Stagnicola saridalensis	Gastropoda	Lymnaeidae	Khohutkin et al., 2009	Published			Balkhash-Alakol
67	Stagnicola saridalensis	Stagnicola saridalensis	Gastropoda	Lymnaeidae	Lazareva, 1967б	Published	44.15230274932593	76.96368702243768	Balkhash-Alakol
68	Acroloxus lacustris	Acroloxus lacustris	Gastropoda	Acroloxidae	Butenko, 1967	Published	43.28087844229889	76.44929034694583	Balkhash-Alakol
69	Aplexa hypnorum	Aplexa hypnorum	Gastropoda	Physidae	Butenko, 1967	Published	43.278722584850534	76.4455339044285	Balkhash-Alakol
70	Sibirobythinella almaatina	Sibirobythinella almaatina	Gastropoda	Hydrobiidae	Izzatulaev et al., 1985	Published	43.311280	77.121762	Balkhash-Alakol
71	Pisidium casertanum	Euglesa casertana	Bivalvia	Sphaeridae	Butenko, 1967	Published	43.398052	76.823060	Balkhash-Alakol
72	Musculium creplini	Sphaerium lacustre	Bivalvia	Sphaeridae	Krivosheina, Kozlyatkin, 1979	Published	49.19608417747692	84.49287285437592	Irtysh
73	Musculium creplini	Sphaerium lacustre	Bivalvia	Sphaeridae	Belyakova, 1980	Published	43.52350187213513	77.19265143251623	Balkhash-Alakol
74	Musculium creplini	Sphaerium lacustre	Bivalvia	Sphaeridae	Belyakova, 1980	Published	43.75422152142825	77.52974529181688	Balkhash-Alakol
75	Sphaerium lacustre	Sphaerium lacustre	Bivalvia	Sphaeridae	Butenko, 1967	Published	43.319789	76.771625	Balkhash-Alakol
81	Odhneripisidium vincentianum	Odhneripisidium stewarti	Bivalvia	Sphaeridae	Kornyushin, 1996	Published	45.34233868471364	74.97222481995546	Balkhash-Alakol
82	Pisidium amnicum	Pisidium amnicum	Bivalvia	Sphaeridae	Butenko, 1967	Published	43.230358	76.668938	Balkhash-Alakol
83	Pisidium amnicum	Pisidium amnicum	Bivalvia	Sphaeridae	Krivosheina, Kozlyatkin, 1979	Published	49.19276769626349	84.48007801562586	Irtysh
84	Pisidium kungejense	Odhneripisidium stewarti	Bivalvia	Sphaeridae	Butenko, 1967	Published	42.934042425450386	78.3237971674172	Balkhash-Alakol
85	Adacna colorata	Monodacna colorata	Bivalvia	Cardiidae	Belyakova, 1980	Published	43.89283585069696	77.18599679161295	Balkhash-Alakol
86	Adacna colorata	Monodacna colorata	Bivalvia	Cardiidae	Belyakova, 1980	Published	44.21854279474106	76.9017588928151	Balkhash-Alakol
87	Adacna colorata	Monodacna colorata	Bivalvia	Cardiidae	Belyakova, 1980	Published	43.76969039233989	77.36608275529501	Balkhash-Alakol
88	Adacna colorata	Monodacna colorata	Bivalvia	Cardiidae	Belyakova, 1980	Published	46.023765009956854	74.53175736154681	Balkhash-Alakol
89	Anodonta cellensis	Anodonta cygnea	Bivalvia	Unionidae	Belyakova, 1980	Published	43.901058424614284	77.13187040480813	Balkhash-Alakol
90	Anodonta cellensis	Anodonta cygnea	Bivalvia	Unionidae	Belyakova, 1980	Published	44.458871566128884	76.70575814551495	Balkhash-Alakol
91	Anodonta cellensis	Anodonta cygnea	Bivalvia	Unionidae	Belyakova, 1980	Published	45.4091212796283	73.68963975046337	Balkhash-Alakol
92	Martensamnicola kazakhstanica	Martensamnicola kazakhstanica	Gastropoda	Hydrobiidae	Mazina, 1988	Published	42.62058686840987	70.57797107609449	Aral-Syr Darya
93	Martensamnicola kazakhstanica	Martensamnicola kazakhstanica	Gastropoda	Hydrobiidae	Izzatullaev et al 1985	Published	42.546027235476856	70.30799511113436	Aral-Syr Darya
94	Lymnaea intercisa	Radix auricularia	Gastropoda	Lymnaeidae	Izzatullaev et al 1983б	Published	43.29282563755298	74.92934790743112	Shu-Talas
97	Lymnaea peregra	Ampullaceana cf. lagotis	Gastropoda	Lymnaeidae	Krivosheina, Kozlyatkin, 1979	Published	49.19608417747692	84.49287285437592	Balkhash-Alakol
98	Lymnaea peregra	Ampullaceana cf. lagotis	Gastropoda	Lymnaeidae	Butenko, 1967	Published	44.5411724466355	76.6401929117242	Balkhash-Alakol
99	Lymnaea peregra	Ampullaceana cf. lagotis	Gastropoda	Lymnaeidae	Butenko, 1967	Published	46.455397248367305	74.03000899786295	Balkhash-Alakol
100	Lymnaea peregra	Ampullaceana cf. lagotis	Gastropoda	Lymnaeidae	Butenko, 1967	Published	45.83621368338966	81.80226774306969	Shu-Talas
101	Lymnaea peregra	Ampullaceana cf. lagotis	Gastropoda	Lymnaeidae	Butenko, 1967	Published	43.05086012868647	70.718924445884	Shu-Talas
102	Lymnaea peregra	Ampullaceana cf. lagotis	Gastropoda	Lymnaeidae	Butenko, 1967	Published	43.14266914201025	71.64270195750171	Shu-Talas
103	Lymnaea peregra	Ampullaceana cf. lagotis	Gastropoda	Lymnaeidae	Butenko, 1967	Published	43.849478637604314	73.67918990629235	Aral-Syr Darya
104	Lymnaea peregra	Ampullaceana cf. lagotis	Gastropoda	Lymnaeidae	Butenko, 1967	Published	44.62265406815072	65.88955999657404	Nura-Sarysu
105	Lymnaea peregra	Ampullaceana cf. lagotis	Gastropoda	Lymnaeidae	Lazareva, 1968	Published	46.34614103726694	67.18709440167994	Shu-Talas
106	Lymnaea peregra	Ampullaceana cf. lagotis	Gastropoda	Lymnaeidae	Lazareva, 1968	Published	43.850356492676596	73.79233916959062	Shu-Talas
107	Lymnaea peregra	Ampullaceana cf. lagotis	Gastropoda	Lymnaeidae	Lazareva, 1968	Published	43.39683603445778	71.42656225947992	Balkhash-Alakol
108	Lymnaea peregra	Ampullaceana cf. lagotis	Gastropoda	Lymnaeidae	Lazareva, 1968	Published	46.388652671873224	77.70564466443705	Ural-Caspian
109	Lymnaea peregra	Ampullaceana cf. lagotis	Gastropoda	Lymnaeidae	Lazareva, 1968	Published	48.028708866481644	56.607871841842865	Ural-Caspian
110	Lymnaea peregra	Ampullaceana cf. lagotis	Gastropoda	Lymnaeidae	Lazareva, 1968	Published	49.11114247082238	51.92350985053536	Irtysh
111	Lymnaea peregra	Ampullaceana cf. lagotis	Gastropoda	Lymnaeidae	Lazareva, 1968	Published	50.63417371399487	78.95372651052692	Ishim
112	Lymnaea peregra	Ampullaceana cf. lagotis	Gastropoda	Lymnaeidae	Lazareva, 1968	Published	51.531279249898084	67.73064035094328	Irtysh
113	Lymnaea peregra	Ampullaceana cf. lagotis	Gastropoda	Lymnaeidae	Lazareva, 1968	Published	48.282349	83.471676	Tobol-Turgay
114	Lymnaea peregra	Ampullaceana cf. lagotis	Gastropoda	Lymnaeidae	Lazareva, 1968	Published	53.091055638346106	63.557422111676566	Tobol-Turgay
115	Lymnaea peregra	Ampullaceana cf. lagotis	Gastropoda	Lymnaeidae	Lazareva, 1968	Published	48.52532851886087	61.314312219865684	Tobol-Turgay
116	Lymnaea peregra	Ampullaceana cf. lagotis	Gastropoda	Lymnaeidae	Lazareva, 1968	Published	53.19396447176111	65.05307697474463	Tobol-Turgay
117	Lymnaea peregra	Ampullaceana cf. lagotis	Gastropoda	Lymnaeidae	Lazareva, 1968	Published	49.608028	63.514711	Aral-Syr Darya
118	Lymnaea peregra	Ampullaceana cf. lagotis	Gastropoda	Lymnaeidae	Lazareva, 1968	Published	45.714145	61.883586	Irtysh
119	Lymnaea peregra	Ampullaceana cf. lagotis	Gastropoda	Lymnaeidae	Lazareva, 1968	Published	48.789132	86.015204	Nura-Sarysu
120	Lymnaea peregra	Ampullaceana cf. lagotis	Gastropoda	Lymnaeidae	Lazareva, 1968	Published	49.284109	68.534810	Ishim
121	Lymnaea peregra	Ampullaceana cf. lagotis	Gastropoda	Lymnaeidae	Lazareva, 1968	Published	53.10169745855112	70.22896065040311	Ishim
122	Lymnaea peregra	Ampullaceana cf. lagotis	Gastropoda	Lymnaeidae	Lazareva, 1968	Published	52.957072789589276	70.21994054869053	Shu-Talas
123	Lymnaea peregra	Ampullaceana cf. lagotis	Gastropoda	Lymnaeidae	Butenko, 1967	Published	43.21860580586629	70.51787662960808	Shu-Talas
124	Lymnaea kazakensis	Kazakhlymnaea taurica kazakensis	Gastropoda	Lymnaeidae	Butenko, 1967	Published	42.97557983431188	70.75040812965256	Irtysh
125	Lymnaea kazakensis	Kazakhlymnaea taurica kazakensis	Gastropoda	Lymnaeidae	Lazareva, 1968	Published	50.63417371399487	78.95372651052692	Ishim
126	Lymnaea kazakensis	Kazakhlymnaea taurica kazakensis	Gastropoda	Lymnaeidae	Lazareva, 1968	Published	51.531279249898084	67.73064035094328	Tobol-Turgay
127	Lymnaea kazakensis	Kazakhlymnaea taurica kazakensis	Gastropoda	Lymnaeidae	Lazareva, 1968	Published	53.091055638346106	63.557422111676566	Tobol-Turgay
128	Lymnaea kazakensis	Kazakhlymnaea taurica kazakensis	Gastropoda	Lymnaeidae	Lazareva, 1968	Published	48.52532851886087	61.314312219865684	Tobol-Turgay
129	Lymnaea kazakensis	Kazakhlymnaea taurica kazakensis	Gastropoda	Lymnaeidae	Lazareva, 1968	Published	53.19396447176111	65.05307697474463	Tobol-Turgay
130	Lymnaea kazakensis	Kazakhlymnaea taurica kazakensis	Gastropoda	Lymnaeidae	Lazareva, 1968	Published	49.608028	63.514711	Ural-Caspian
131	Lymnaea kazakensis	Kazakhlymnaea taurica kazakensis	Gastropoda	Lymnaeidae	Lazareva, 1968	Published	48.028708866481644	56.607871841842865	Ural-Caspian
132	Lymnaea kazakensis	Kazakhlymnaea taurica kazakensis	Gastropoda	Lymnaeidae	Lazareva, 1968	Published	49.11114247082238	51.92350985053536	Nura-Sarysu
133	Lymnaea kazakensis	Kazakhlymnaea taurica kazakensis	Gastropoda	Lymnaeidae	Lazareva, 1968	Published	49.284109	68.534810	Aral-Syr Darya
134	Lymnaea kazakensis	Kazakhlymnaea taurica kazakensis	Gastropoda	Lymnaeidae	Lazareva, 1968	Published	45.714145	61.883586	Nura-Sarysu
135	Lymnaea kazakensis	Kazakhlymnaea taurica kazakensis	Gastropoda	Lymnaeidae	Lazareva, 1968	Published	46.34614103726694	67.18709440167994	Shu-Talas
136	Lymnaea kazakensis	Kazakhlymnaea taurica kazakensis	Gastropoda	Lymnaeidae	Lazareva, 1968	Published	43.850356492676596	73.79233916959062	Shu-Talas
137	Lymnaea kazakensis	Kazakhlymnaea taurica kazakensis	Gastropoda	Lymnaeidae	Lazareva, 1968	Published	43.39683603445778	71.42656225947992	Balkhash-Alakol
138	Lymnaea kazakensis	Kazakhlymnaea taurica kazakensis	Gastropoda	Lymnaeidae	Lazareva, 1968	Published	46.388652671873224	77.70564466443705	Irtysh
139	Lymnaea kazakensis	Kazakhlymnaea taurica kazakensis	Gastropoda	Lymnaeidae	Lazareva, 1968	Published	47.77930648199083	84.60438254093762	Irtysh
140	Lymnaea kazakensis	Kazakhlymnaea taurica kazakensis	Gastropoda	Lymnaeidae	Lazareva, 1968	Published	48.789132	86.015204	Ishim
141	Lymnaea kazakensis	Kazakhlymnaea taurica kazakensis	Gastropoda	Lymnaeidae	Lazareva, 1968	Published	53.10169745855112	70.22896065040311	Ishim
142	Lymnaea kazakensis	Kazakhlymnaea taurica kazakensis	Gastropoda	Lymnaeidae	Lazareva, 1968	Published	52.957072789589276	70.21994054869053	Balkhash-Alakol
143	Planorbis sieversi tangitarensis	Planorbis planorbis	Gastropoda	Planorbidae	Mazina, 1988	Published	43.22612580725244	76.21722831531143	Balkhash-Alakol
144	Planorbis sieversi tangitarensis	Planorbis planorbis	Gastropoda	Planorbidae	Butenko, 1967	Published	46.32003280057845	81.93406130191211	Balkhash-Alakol
145	Planorbis sieversi tangitarensis	Planorbis planorbis	Gastropoda	Planorbidae	Butenko, 1967	Published	46.42759670843209	75.14618077711924	Balkhash-Alakol
146	Gyraulus ladacensis	Gyraulus acronicus	Gastropoda	Planorbidae	Mazina, 1988	Published	43.22612580725244	76.21722831531143	Balkhash-Alakol
147	Gyraulus ladacensis	Gyraulus acronicus	Gastropoda	Planorbidae	Butenko, 1967	Published	46.46227273022893	81.52144792756904	Aral-Syr Darya
148	Gyraulus convexiusculus	Gyraulus acronicus	Gastropoda	Planorbidae	Butenko, 1967	Published	43.88455808059068	67.19858290019187	Aral-Syr Darya
149	Gyraulus albus	Gyraulus albus	Gastropoda	Planorbidae	Butenko, 1967	Published	44.67369782713358	65.82099855378318	Balkhash-Alakol
150	Gyraulus albus	Gyraulus albus	Gastropoda	Planorbidae	Butenko, 1967	Published	45.55176319465999	82.14219587708622	Balkhash-Alakol
151	Gyraulus albus	Gyraulus albus	Gastropoda	Planorbidae	Butenko, 1967	Published	46.46466094271373	74.09724826167358	Shu-Talas
152	Hippeutis complanatus	Hippeutis complanatus	Gastropoda	Planorbidae	Butenko, 1967	Published	43.192911770525626	70.47530419437022	Aral-Syr Darya
153	Physella acuta	Physella acuta	Gastropoda	Physidae	Butenko, 1967	Published	43.9033147908782	67.17845531801558	Balkhash-Alakol
154	Valvata stoliczkana		Gastropoda	Valvatidae	Butenko, 1967	Published	46.43229305382872	81.33360272450898	Balkhash-Alakol
155	Valvata piscinalis	Valvata piscinalis	Gastropoda	Valvatidae	Butenko, 1967	Published	46.67395564709203	81.03807985721579	Aral-Syr Darya
156	Valvata piscinalis	Valvata piscinalis	Gastropoda	Valvatidae	Butenko, 1967	Published	42.96867138229488	70.7188951064035	Balkhash-Alakol
157	Valvata piscinalis	Valvata piscinalis	Gastropoda	Valvatidae	Butenko, 1967	Published	45.60892206374284	73.46810774822788	Irtysh
158	Valvata piscinalis	Valvata piscinalis	Gastropoda	Valvatidae	Krivosheina, Kozlyatkin, 1979	Published	49.19276769626349	84.48007801562586	Balkhash-Alakol
159	Bithynia caerulans	Bithynia caerulans	Gastropoda	Bithyniidae	Butenko, 1967	Published	46.49416392287662	81.08167912658405	Balkhash-Alakol
160	Bithynia caerulans	Bithynia caerulans	Gastropoda	Bithyniidae	Butenko, 1967	Published	43.034737218638256	70.711168988591	Balkhash-Alakol
161	Bithynia caerulans	Bithynia caerulans	Gastropoda	Bithyniidae	Butenko, 1967	Published	46.43855627114639	74.10558684066613	Balkhash-Alakol
162	Bithynia caerulans	Bithynia caerulans	Gastropoda	Bithyniidae	Butenko, 1967	Published	51.317421	78.261290	Balkhash-Alakol
163	Bithynia caerulans	Bithynia caerulans	Gastropoda	Bithyniidae	Belyakova-Butenko, 1969	Published	46.656352604696146	80.59138425577717	Balkhash-Alakol
166	Anodonta piscinalis	Anodonta anatina	Bivalvia	Unionidae	Butenko, 1967	Published	44.86004072240128	65.292573025218	Irtysh
167	Sphaerium corneum	Sphaerium corneum	Bivalvia	Sphaeridae	Kornyushin, 1996	Published	49.730331	84.275538	Balkhash-Alakol
168	Sphaerium corneum	Sphaerium corneum	Bivalvia	Sphaeridae	Butenko, 1967	Published	45.91717481385989	82.05044094140528	Balkhash-Alakol
169	Pisidium henslowanum	Euglesa henslowana	Bivalvia	Sphaeridae	Butenko, 1967	Published	46.43686513125224	75.19997218816773	Balkhash-Alakol
170	Pisidium nitidum	Euglesa nitida	Bivalvia	Sphaeridae	Butenko, 1967	Published	46.036899340133544	74.56792310834791	Shu-Talas
171	Pisidium subtruncatum	Euglesa subtruncata	Bivalvia	Sphaeridae	Butenko, 1967	Published	43.04283136589497	70.67257587760348	Balkhash-Alakol
172	Pisidium subtruncatum	Euglesa subtruncata	Bivalvia	Sphaeridae	Butenko, 1967	Published	45.5116417159473	73.58622985671286	Aral-Syr Darya
173	Corbicula tibetensis	Corbicula tibetensis	Bivalvia	Cyrenidae	Vinarski, Kantor, 2016	Published	44.592292329071185	65.91790443810528	Aral-Syr Darya
174	Corbicula tibetensis	Corbicula tibetensis	Bivalvia	Cyrenidae	Butenko, 1967	Published	42.992626120975245	70.67259553544761	Shu-Talas
175	Dreissena polymorpha	Dreissena polymorpha	Bivalvia	Dreissenidae	Butenko, 1967	Published	46.15596966631388	61.804592090405016	Aral-Syr Darya
177	Valvata sibirica	Valvata sibirica	Gastropoda	Valvatidae	Krivosheina, Kozlyatkin, 1979	Published	49.19276769626349	84.48007801562586	Irtysh
178	Euglesa securidens	Euglesa henslowana	Bivalvia	Sphaeridae	Krivosheina, Kozlyatkin, 1979	Published	49.19276769626349	84.48007801562586	Irtysh
179	Hippeutis diaphanella	Hippeutis complanatus	Gastropoda	Planorbidae	Krivosheina, Kozlyatkin, 1979	Published	49.19276769626349	84.48007801562586	Irtysh
180	Lymnaea auricularia torquilla	Radix auricularia	Gastropoda	Lymnaeidae	Lazareva, 1968	Published	50.63417371399487	78.95372651052692	Irtysh
181	Lymnaea auricularia torquilla	Radix auricularia	Gastropoda	Lymnaeidae	Lazareva, 1968	Published	49.11114247082238	51.92350985053536	Ural-Caspian
182	Lymnaea auricularia torquilla	Radix auricularia	Gastropoda	Lymnaeidae	Lazareva, 1968	Published	47.77930648199083	84.60438254093762	Irtysh
183	Lymnaea auricularia torquilla	Radix auricularia	Gastropoda	Lymnaeidae	Lazareva, 1968	Published	48.789132	86.015204	Irtysh
184	Lymnaea auricularia torquilla	Radix auricularia	Gastropoda	Lymnaeidae	Lazareva, 1968	Published	53.10169745855112	70.22896065040311	Ishim
185	Lymnaea auricularia torquilla	Radix auricularia	Gastropoda	Lymnaeidae	Lazareva, 1968	Published	52.957072789589276	70.21994054869053	Ishim
186	Lymnaea auricularia torquilla	Radix auricularia	Gastropoda	Lymnaeidae	Krivosheina, Kozlyatkin, 1979	Published	49.19608417747692	84.49287285437592	Irtysh
187	Euglesa subcuneata	Euglesa subtruncata	Bivalvia	Sphaeridae	Krivosheina, Kozlyatkin, 1979	Published	49.19608417747692	84.49287285437592	Irtysh
188	Euglesa depressissima	Euglesa casertana	Bivalvia	Sphaeridae	Krivosheina, Kozlyatkin, 1979	Published	49.19608417747692	84.49287285437592	Irtysh
189	Valvata ambigua	Valvata piscinalis	Gastropoda	Valvatidae	Krivosheina, Kozlyatkin, 1979	Published	49.19608417747692	84.49287285437592	Irtysh
190	Sphaerinova inflata	Sphaerium asiaticum	Bivalvia	Sphaeridae	Krivosheina, Kozlyatkin, 1979	Published	49.19608417747692	84.49287285437592	Irtysh
191	Euglesa pulchella	Euglesa pulchella	Bivalvia	Sphaeridae	Krivosheina, Kozlyatkin, 1979	Published	49.61015556011428	83.51490050751377	Irtysh
192	Euglesa buchtarmensis	Euglesa casertana	Bivalvia	Sphaeridae	Krivosheina, Kozlyatkin, 1979	Published	49.61015556011428	83.51490050751377	Irtysh
193	Euglesa borealis	Euglesa globularis	Bivalvia	Sphaeridae	Mazina, 1988	Published	42.33558349490388	70.41649843576776	Aral-Syr Darya
194	Euglesa borealis	Euglesa globularis	Bivalvia	Sphaeridae	Krivosheina, Kozlyatkin, 1979	Published	49.61015556011428	83.51490050751377	Irtysh
195	Armiger crista	Armiger crista	Gastropoda	Planorbidae	Krivosheina, Kozlyatkin, 1979	Published	49.61015556011428	83.51490050751377	Irtysh
196	Lymnaea subangulata	Galba truncatula	Gastropoda	Lymnaeidae	Mazina, 1988	Published	42.378966	70.870617	Aral-Syr Darya
197	Lymnaea pereger	Ampullaceana cf. lagotis	Gastropoda	Lymnaeidae	Mazina, 1988	Published	42.513607	70.470911	Aral-Syr Darya
198	Physella integra	Physella acuta	Gastropoda	Physidae	Mazina, 1988	Published	48.30183618665371	83.5127898734526	Irtysh
199	Physella integra	Physella acuta	Gastropoda	Physidae	Mazina, 1988	Published	43.22612580725244	76.21722831531143	Shu-Talas
200	Martensamnicola brevicula	Martensamnicola brevicula	Gastropoda	Hydrobiidae	Mazina, 1988	Published	42.33558349490388	70.41649843576776	Aral-Syr Darya
201	Euglesa sp.		Bivalvia	Sphaeridae	Mazina, 1988	Published	42.33558349490388	70.41649843576776	Aral-Syr Darya
202	Lymnaea eversa	Ampullaceana cf. lagotis	Gastropoda	Lymnaeidae	Lazareva, 1968	Published	50.63417371399487	78.95372651052692	Irtysh
203	Lymnaea eversa	Ampullaceana cf. lagotis	Gastropoda	Lymnaeidae	Lazareva, 1968	Published	51.531279249898084	67.73064035094328	Ishim
204	Lymnaea eversa	Ampullaceana cf. lagotis	Gastropoda	Lymnaeidae	Lazareva, 1968	Published	53.091055638346106	63.557422111676566	Tobol-Turgay
205	Lymnaea eversa	Ampullaceana cf. lagotis	Gastropoda	Lymnaeidae	Lazareva, 1968	Published	48.52532851886087	61.314312219865684	Tobol-Turgay
206	Lymnaea eversa	Ampullaceana cf. lagotis	Gastropoda	Lymnaeidae	Lazareva, 1968	Published	53.19396447176111	65.05307697474463	Tobol-Turgay
207	Lymnaea eversa	Ampullaceana cf. lagotis	Gastropoda	Lymnaeidae	Lazareva, 1968	Published	49.608028	63.514711	Tobol-Turgay
208	Lymnaea eversa	Ampullaceana cf. lagotis	Gastropoda	Lymnaeidae	Lazareva, 1968	Published	48.028708866481644	56.607871841842865	Ural-Caspian
209	Lymnaea eversa	Ampullaceana cf. lagotis	Gastropoda	Lymnaeidae	Lazareva, 1968	Published	49.11114247082238	51.92350985053536	Ural-Caspian
210	Lymnaea eversa	Ampullaceana cf. lagotis	Gastropoda	Lymnaeidae	Lazareva, 1968	Published	49.284109	68.534810	Nura-Sarysu
211	Lymnaea eversa	Ampullaceana cf. lagotis	Gastropoda	Lymnaeidae	Lazareva, 1968	Published	46.34614103726694	67.18709440167994	Nura-Sarysu
212	Lymnaea eversa	Ampullaceana cf. lagotis	Gastropoda	Lymnaeidae	Lazareva, 1968	Published	43.850356492676596	73.79233916959062	Shu-Talas
213	Lymnaea eversa	Ampullaceana cf. lagotis	Gastropoda	Lymnaeidae	Lazareva, 1968	Published	43.39683603445778	71.42656225947992	Shu-Talas
214	Lymnaea eversa	Ampullaceana cf. lagotis	Gastropoda	Lymnaeidae	Lazareva, 1968	Published	46.388652671873224	77.70564466443705	Balkhash-Alakol
215	Lymnaea eversa	Ampullaceana cf. lagotis	Gastropoda	Lymnaeidae	Lazareva, 1968	Published	47.77930648199083	84.60438254093762	Irtysh
216	Lymnaea eversa	Ampullaceana cf. lagotis	Gastropoda	Lymnaeidae	Lazareva, 1968	Published	48.789132	86.015204	Irtysh
217	Lymnaea eversa	Ampullaceana cf. lagotis	Gastropoda	Lymnaeidae	Lazareva, 1968	Published	53.10169745855112	70.22896065040311	Ishim
218	Lymnaea eversa	Ampullaceana cf. lagotis	Gastropoda	Lymnaeidae	Lazareva, 1968	Published	52.957072789589276	70.21994054869053	Ishim
219	Lymnaea tobolica	Ampullaceana ampla	Gastropoda	Lymnaeidae	Lazareva, 1968	Published	50.63417371399487	78.95372651052692	Irtysh
220	Lymnaea tobolica	Ampullaceana ampla	Gastropoda	Lymnaeidae	Lazareva, 1968	Published	51.531279249898084	67.73064035094328	Ishim
221	Lymnaea tobolica	Ampullaceana ampla	Gastropoda	Lymnaeidae	Lazareva, 1968	Published	53.091055638346106	63.557422111676566	Tobol-Turgay
222	Lymnaea tobolica	Ampullaceana ampla	Gastropoda	Lymnaeidae	Lazareva, 1968	Published	48.52532851886087	61.314312219865684	Tobol-Turgay
223	Lymnaea tobolica	Ampullaceana ampla	Gastropoda	Lymnaeidae	Lazareva, 1968	Published	53.19396447176111	65.05307697474463	Tobol-Turgay
224	Lymnaea tobolica	Ampullaceana ampla	Gastropoda	Lymnaeidae	Lazareva, 1968	Published	49.608028	63.514711	Tobol-Turgay
225	Lymnaea tobolica	Ampullaceana ampla	Gastropoda	Lymnaeidae	Lazareva, 1968	Published	48.028708866481644	56.607871841842865	Ural-Caspian
226	Lymnaea tobolica	Ampullaceana ampla	Gastropoda	Lymnaeidae	Lazareva, 1968	Published	49.11114247082238	51.92350985053536	Ural-Caspian
227	Lymnaea tobolica	Ampullaceana ampla	Gastropoda	Lymnaeidae	Lazareva, 1968	Published	49.284109	68.534810	Nura-Sarysu
228	Lymnaea auricularia persica	Radix auricularia	Gastropoda	Lymnaeidae	Lazareva, 1968	Published	50.63417371399487	78.95372651052692	Irtysh
229	Lymnaea auricularia persica	Radix auricularia	Gastropoda	Lymnaeidae	Lazareva, 1968	Published	51.531279249898084	67.73064035094328	Ishim
230	Lymnaea auricularia persica	Radix auricularia	Gastropoda	Lymnaeidae	Lazareva, 1968	Published	53.091055638346106	63.557422111676566	Tobol-Turgay
231	Lymnaea auricularia persica	Radix auricularia	Gastropoda	Lymnaeidae	Lazareva, 1968	Published	48.52532851886087	61.314312219865684	Tobol-Turgay
232	Lymnaea auricularia persica	Radix auricularia	Gastropoda	Lymnaeidae	Lazareva, 1968	Published	53.19396447176111	65.05307697474463	Tobol-Turgay
233	Lymnaea auricularia persica	Radix auricularia	Gastropoda	Lymnaeidae	Lazareva, 1968	Published	49.608028	63.514711	Tobol-Turgay
234	Lymnaea auricularia persica	Radix auricularia	Gastropoda	Lymnaeidae	Lazareva, 1968	Published	49.284109	68.534810	Nura-Sarysu
235	Lymnaea auricularia persica	Radix auricularia	Gastropoda	Lymnaeidae	Lazareva, 1968	Published	45.714145	61.883586	Aral-Syr Darya
236	Lymnaea auricularia persica	Radix auricularia	Gastropoda	Lymnaeidae	Lazareva, 1968	Published	47.77930648199083	84.60438254093762	Irtysh
237	Lymnaea auricularia persica	Radix auricularia	Gastropoda	Lymnaeidae	Lazareva, 1968	Published	48.789132	86.015204	Irtysh
238	Lymnaea auricularia persica	Radix auricularia	Gastropoda	Lymnaeidae	Lazareva, 1968	Published	53.10169745855112	70.22896065040311	Ishim
239	Lymnaea auricularia persica	Radix auricularia	Gastropoda	Lymnaeidae	Lazareva, 1968	Published	52.957072789589276	70.21994054869053	Ishim
240	Lymnaea bactriana	Radix auricularia	Gastropoda	Lymnaeidae	Lazareva, 1968	Published	53.091055638346106	63.557422111676566	Tobol-Turgay
241	Lymnaea bactriana	Radix auricularia	Gastropoda	Lymnaeidae	Lazareva, 1968	Published	48.52532851886087	61.314312219865684	Tobol-Turgay
242	Lymnaea bactriana	Radix auricularia	Gastropoda	Lymnaeidae	Lazareva, 1968	Published	53.19396447176111	65.05307697474463	Tobol-Turgay
243	Lymnaea bactriana	Radix auricularia	Gastropoda	Lymnaeidae	Lazareva, 1968	Published	49.608028	63.514711	Tobol-Turgay
244	Lymnaea bactriana	Radix auricularia	Gastropoda	Lymnaeidae	Lazareva, 1968	Published	51.531279249898084	67.73064035094328	Ishim
245	Lymnaea bactriana	Radix auricularia	Gastropoda	Lymnaeidae	Lazareva, 1968	Published	43.850356492676596	73.79233916959062	Shu-Talas
246	Lymnaea bactriana	Radix auricularia	Gastropoda	Lymnaeidae	Lazareva, 1968	Published	43.39683603445778	71.42656225947992	Shu-Talas
247	Lymnaea bactriana	Radix auricularia	Gastropoda	Lymnaeidae	Lazareva, 1968	Published	46.388652671873224	77.70564466443705	Balkhash-Alakol
248	Lymnaea bactriana	Radix auricularia	Gastropoda	Lymnaeidae	Lazareva, 1968	Published	46.34614103726694	67.18709440167994	Nura-Sarysu
249	Lymnaea bactriana	Radix auricularia	Gastropoda	Lymnaeidae	Lazareva, 1968	Published	47.77930648199083	84.60438254093762	Irtysh
250	Lymnaea bactriana	Radix auricularia	Gastropoda	Lymnaeidae	Lazareva, 1968	Published	48.789132	86.015204	Irtysh
251	Lymnaea bactriana	Radix auricularia	Gastropoda	Lymnaeidae	Lazareva, 1968	Published	53.10169745855112	70.22896065040311	Ishim
252	Lymnaea bactriana	Radix auricularia	Gastropoda	Lymnaeidae	Lazareva, 1968	Published	52.957072789589276	70.21994054869053	Ishim
253	Lymnaea glutinosa	Myxas glutinosa	Gastropoda	Lymnaeidae	Lazareva, 1968	Published	50.63417371399487	78.95372651052692	Irtysh
254	Lymnaea glutinosa	Myxas glutinosa	Gastropoda	Lymnaeidae	Lazareva, 1968	Published	51.531279249898084	67.73064035094328	Ishim
255	Lymnaea glutinosa	Myxas glutinosa	Gastropoda	Lymnaeidae	Lazareva, 1968	Published	53.091055638346106	63.557422111676566	Tobol-Turgay
256	Lymnaea glutinosa	Myxas glutinosa	Gastropoda	Lymnaeidae	Lazareva, 1968	Published	53.19396447176111	65.05307697474463	Tobol-Turgay
257	Lymnaea glutinosa	Myxas glutinosa	Gastropoda	Lymnaeidae	Lazareva, 1968	Published	49.608028	63.514711	Tobol-Turgay
258	Lymnaea glutinosa	Myxas glutinosa	Gastropoda	Lymnaeidae	Lazareva, 1968	Published	48.52532851886087	61.314312219865684	Tobol-Turgay
259	Lymnaea glutinosa	Myxas glutinosa	Gastropoda	Lymnaeidae	Lazareva, 1968	Published	49.284109	68.534810	Nura-Sarysu
260	Lymnaea gebleri	Radix gebleri	Gastropoda	Lymnaeidae	Lazareva, 1968	Published	47.77930648199083	84.60438254093762	Irtysh
261	Lymnaea starobogatovi	Stagnicola palustris	Gastropoda	Lymnaeidae	Lazareva, 1968	Published	48.028708866481644	56.607871841842865	Ural-Caspian
262	Lymnaea starobogatovi	Stagnicola palustris	Gastropoda	Lymnaeidae	Lazareva, 1968	Published	49.11114247082238	51.92350985053536	Ural-Caspian
263	Lymnaea starobogatovi	Stagnicola palustris	Gastropoda	Lymnaeidae	Lazareva, 1968	Published	50.63417371399487	78.95372651052692	Irtysh
264	Lymnaea starobogatovi	Stagnicola palustris	Gastropoda	Lymnaeidae	Lazareva, 1968	Published	51.531279249898084	67.73064035094328	Ishim
265	Lymnaea starobogatovi	Stagnicola palustris	Gastropoda	Lymnaeidae	Lazareva, 1968	Published	53.091055638346106	63.557422111676566	Tobol-Turgay
266	Lymnaea starobogatovi	Stagnicola palustris	Gastropoda	Lymnaeidae	Lazareva, 1968	Published	53.19396447176111	65.05307697474463	Tobol-Turgay
267	Lymnaea starobogatovi	Stagnicola palustris	Gastropoda	Lymnaeidae	Lazareva, 1968	Published	49.608028	63.514711	Tobol-Turgay
268	Lymnaea starobogatovi	Stagnicola palustris	Gastropoda	Lymnaeidae	Lazareva, 1968	Published	48.52532851886087	61.314312219865684	Tobol-Turgay
269	Lymnaea starobogatovi	Stagnicola palustris	Gastropoda	Lymnaeidae	Lazareva, 1968	Published	49.284109	68.534810	Nura-Sarysu
270	Lymnaea starobogatovi	Stagnicola palustris	Gastropoda	Lymnaeidae	Lazareva, 1968	Published	47.77930648199083	84.60438254093762	Irtysh
271	Lymnaea starobogatovi	Stagnicola palustris	Gastropoda	Lymnaeidae	Lazareva, 1968	Published	48.789132	86.015204	Irtysh
272	Lymnaea starobogatovi	Stagnicola palustris	Gastropoda	Lymnaeidae	Lazareva, 1968	Published	53.10169745855112	70.22896065040311	Ishim
273	Lymnaea starobogatovi	Stagnicola palustris	Gastropoda	Lymnaeidae	Lazareva, 1968	Published	52.957072789589276	70.21994054869053	Ishim
274	Gyraulus acronicus	Gyraulus acronicus	Gastropoda	Planorbidae	IZK	Original	47.973417	85.255556	Irtysh
275	Lymnaea stagnalis	Lymnaea stagnalis	Gastropoda	Lymnaeidae	IZK	Original	47.9758333333333	85.2844444444444	Irtysh
276	Gyraulus acronicus	Gyraulus acronicus	Gastropoda	Planorbidae	IZK	Original	47.975556	85.286111	Irtysh
277	Lymnaea stagnalis	Lymnaea stagnalis	Gastropoda	Lymnaeidae	IZK	Original	47.975556	85.286111	Irtysh
278	Radix auricularia	Radix auricularia	Gastropoda	Lymnaeidae	IZK	Original	47.975556	85.286111	Irtysh
279	Sphaeridae g.sp.		Bivalvia	Sphaeridae	IZK	Original	47.973056	85.320833	Irtysh
280	Unio tumidus	Unio tumidus	Bivalvia	Unionidae	IZK	Original	47.9727777777778	85.3180555555556	Irtysh
281	Gyraulus acronicus	Gyraulus acronicus	Gastropoda	Planorbidae	IZK	Original	47.976944	85.0475	Irtysh
282	Lymnaea taurica kazakensis	Kazakhlymnaea taurica kazakensis	Gastropoda	Lymnaeidae	IZK	Original	47.976944	85.0475	Irtysh
283	Gyraulus acronicus	Gyraulus acronicus	Gastropoda	Planorbidae	IZK	Original	47.987222	85.168056	Irtysh
284	Boreoelona lindholmiana	Bithynia sibirica	Gastropoda	Bithyniidae	IZK	Original	47.986667	85.168333	Irtysh
285	Gyraulus acronicus	Gyraulus acronicus	Gastropoda	Planorbidae	IZK	Original	48.010833	85.173333	Irtysh
287	Gyraulus acronicus	Gyraulus acronicus	Gastropoda	Planorbidae	IZK	Original	47.999167	85.133056	Irtysh
288	Gyraulus acronicus	Gyraulus acronicus	Gastropoda	Planorbidae	IZK	Original	47.999167	85.133056	Irtysh
289	Lymnaea sp.		Gastropoda	Lymnaeidae	IZK	Original	47.999167	85.133056	Irtysh
290	Lymnaea stagnalis	Lymnaea stagnalis	Gastropoda	Lymnaeidae	IZK	Original	47.999167	85.133056	Irtysh
291	Lymnaea stagnalis	Lymnaea stagnalis	Gastropoda	Lymnaeidae	IZK	Original	47.999167	85.133056	Irtysh
292	Lymnaea stagnalis	Lymnaea stagnalis	Gastropoda	Lymnaeidae	IZK	Original	47.999167	85.133056	Irtysh
293	Radix auricularia	Radix auricularia	Gastropoda	Lymnaeidae	IZK	Original	47.999167	85.133056	Irtysh
294	Radix auricularia	Radix auricularia	Gastropoda	Lymnaeidae	IZK	Original	47.973	85.32312	Irtysh
295	Unio pictorum	Unio tumidus	Bivalvia	Unionidae	IZK	Original	47.973	85.32312	Irtysh
296	Physa taslei	Physa taslei	Gastropoda	Physidae	IZK	Original	51.290833	77.956389	Irtysh
297	Radix auricularia	Radix auricularia	Gastropoda	Lymnaeidae	IZK	Original	51.290833	77.956389	Irtysh
298	Armiger crista	Armiger crista	Gastropoda	Planorbidae	IZK	Original	50.840556	78.436111	Irtysh
299	Gyraulus acronicus	Gyraulus acronicus	Gastropoda	Planorbidae	IZK	Original	50.840556	78.436111	Irtysh
300	Hippeutis complanatus	Hippeutis complanatus	Gastropoda	Planorbidae	IZK	Original	50.840556	78.436111	Irtysh
301	Lymnaea stagnalis	Lymnaea stagnalis	Gastropoda	Lymnaeidae	IZK	Original	50.840556	78.436111	Irtysh
302	Radix auricularia	Radix auricularia	Gastropoda	Lymnaeidae	IZK	Original	50.840556	78.436111	Irtysh
303	Sphaeridae g.sp.		Bivalvia	Sphaeridae	IZK	Original	50.840556	78.436111	Irtysh
304	Anodonta sp.		Bivalvia	Unionidae	IZK	Original	50.841111	78.446389	Irtysh
305	Gyraulus acronicus	Gyraulus acronicus	Gastropoda	Planorbidae	IZK	Original	50.841111	78.446389	Irtysh
306	Gyraulus acronicus	Gyraulus acronicus	Gastropoda	Planorbidae	IZK	Original	50.841111	78.446389	Irtysh
307	Gyraulus acronicus	Gyraulus acronicus	Gastropoda	Planorbidae	IZK	Original	50.841111	78.446389	Irtysh
308	Physa taslei	Physa taslei	Gastropoda	Physidae	IZK	Original	50.841111	78.446389	Irtysh
309	Physa taslei	Physa taslei	Gastropoda	Physidae	IZK	Original	50.841111	78.446389	Irtysh
310	Physa taslei	Physa taslei	Gastropoda	Physidae	IZK	Original	50.841111	78.446389	Irtysh
311	Planorbarius corneus	Planorbarius corneus	Gastropoda	Planorbidae	IZK	Original	50.841111	78.446389	Irtysh
312	Radix auricularia	Radix auricularia	Gastropoda	Lymnaeidae	IZK	Original	50.841111	78.446389	Irtysh
313	Radix auricularia	Radix auricularia	Gastropoda	Lymnaeidae	IZK	Original	50.841111	78.446389	Irtysh
314	Sphaeridae g.sp.		Bivalvia		IZK	Original	50.841111	78.446389	Irtysh
315	Succineidae g.sp.		Gastropoda		IZK	Original	50.841111	78.446389	Irtysh
316	Succineidae g.sp.		Gastropoda		IZK	Original	50.841111	78.446389	Irtysh
317	Valvata aliena	Valvata piscinalis	Gastropoda	Valvatidae	IZK	Original	50.841111	78.446389	Irtysh
318	Anisus vortex	Anisus vortex	Gastropoda	Planorbidae	IZK	Original	51.290833	77.956389	Irtysh
319	Lymnaea stagnalis	Lymnaea stagnalis	Gastropoda	Lymnaeidae	IZK	Original	51.290833	77.956389	Irtysh
320	Gyraulus acronicus	Gyraulus acronicus	Gastropoda	Planorbidae	IZK	Original	51.289167	77.958333	Irtysh
321	Gyraulus acronicus	Gyraulus acronicus	Gastropoda	Planorbidae	IZK	Original	51.289167	77.958333	Irtysh
322	Ladislavella terebra	Ladislavella terebra	Gastropoda	Lymnaeidae	IZK	Original	51.289167	77.958333	Irtysh
323	Lymnaea sp.		Gastropoda		IZK	Original	51.289167	77.958333	Irtysh
324	Lymnaea sp.		Gastropoda		IZK	Original	51.289167	77.958333	Irtysh
325	Opisthorchophorus troschelii	Bithynia transsilvanica	Gastropoda	Bithyniidae	IZK	Original	51.289167	77.958333	Irtysh
326	Opisthorchophorus troschelii	Bithynia transsilvanica	Gastropoda	Bithyniidae	IZK	Original	51.289167	77.958333	Irtysh
327	Peregriana dolgini	Ampullaceana cf. lagotis	Gastropoda	Lymnaeidae	IZK	Original	51.289167	77.958333	Irtysh
328	Planorbarius corneus	Planorbarius corneus	Gastropoda	Planorbidae	IZK	Original	51.289167	77.958333	Irtysh
329	Planorbis planorbis	Planorbis planorbis	Gastropoda	Planorbidae	IZK	Original	51.289167	77.958333	Irtysh
330	Planorbis planorbis	Planorbis planorbis	Gastropoda	Planorbidae	IZK	Original	51.289167	77.958333	Irtysh
331	Planorbis planorbis	Planorbis planorbis	Gastropoda	Planorbidae	IZK	Original	51.289167	77.958333	Irtysh
332	Sphaeridae g.sp.		Bivalvia		IZK	Original	51.289167	77.958333	Irtysh
333	Sphaeridae g.sp.		Gastropoda		IZK	Original	51.289167	77.958333	Irtysh
334	Ladislavella terebra	Ladislavella terebra	Gastropoda	Lymnaeidae	IZK	Original	53.519722	75.220556	Irtysh
335	Lymnaea sp.		Gastropoda		IZK	Original	53.519722	75.220556	Irtysh
336	Lymnaea stagnalis	Lymnaea stagnalis	Gastropoda	Lymnaeidae	IZK	Original	53.519722	75.220556	Irtysh
337	Opisthorchophorus troschelii	Bithynia transsilvanica	Gastropoda	Bithyniidae	IZK	Original	53.519722	75.220556	Irtysh
338	Opisthorchophorus troschelii	Bithynia transsilvanica	Gastropoda	Bithyniidae	IZK	Original	53.519722	75.220556	Irtysh
339	Peregriana dolgini	Ampullaceana cf. lagotis	Gastropoda	Lymnaeidae	IZK	Original	53.519722	75.220556	Irtysh
340	Planorbarius corneus	Planorbarius corneus	Gastropoda	Planorbidae	IZK	Original	53.519722	75.220556	Irtysh
341	Planorbis planorbis	Planorbis planorbis	Gastropoda	Planorbidae	IZK	Original	53.519722	75.220556	Irtysh
342	Valvata mergella	Valvata sibirica	Gastropoda	Valvatidae	IZK	Original	53.519722	75.220556	Irtysh
343	Aplexa hypnorum	Aplexa hypnorum	Gastropoda	Physidae	IZK	Original	53.5175	75.220556	Irtysh
344	Gyraulus acronicus	Gyraulus acronicus	Gastropoda	Planorbidae	IZK	Original	53.5175	75.220556	Irtysh
345	Ladislavella terebra	Ladislavella terebra	Gastropoda	Lymnaeidae	IZK	Original	53.5175	75.220556	Irtysh
346	Lymnaea stagnalis	Lymnaea stagnalis	Gastropoda	Lymnaeidae	IZK	Original	53.5175	75.220556	Irtysh
347	Opisthorchophorus troschelii	Bithynia transsilvanica	Gastropoda	Bithyniidae	IZK	Original	53.5175	75.220556	Irtysh
348	Peregriana dolgini	Ampullaceana cf. lagotis	Gastropoda	Lymnaeidae	IZK	Original	53.5175	75.220556	Irtysh
349	Planorbarius corneus	Planorbarius corneus	Gastropoda	Planorbidae	IZK	Original	53.5175	75.220556	Irtysh
350	Planorbis planorbis	Planorbis planorbis	Gastropoda	Planorbidae	IZK	Original	53.5175	75.220556	Irtysh
351	Radix auricularia	Radix auricularia	Gastropoda	Lymnaeidae	IZK	Original	53.5175	75.220556	Irtysh
352	Valvata mergella	Valvata sibirica	Gastropoda	Valvatidae	IZK	Original	53.5175	75.220556	Irtysh
353	Aplexa hypnorum	Aplexa hypnorum	Gastropoda	Physidae	IZK	Original	53.5175	75.220556	Irtysh
354	Bathyomphalus contortus	Bathyomphalus contortus	Gastropoda	Planorbidae	IZK	Original	53.5175	75.220556	Irtysh
355	Ladislavella terebra	Ladislavella terebra	Gastropoda	Lymnaeidae	IZK	Original	53.5175	75.220556	Irtysh
356	Lymnaea stagnalis	Lymnaea stagnalis	Gastropoda	Lymnaeidae	IZK	Original	53.5175	75.220556	Irtysh
357	Opisthorchophorus troschelii	Bithynia transsilvanica	Gastropoda	Bithyniidae	IZK	Original	53.5175	75.220556	Irtysh
358	Planorbarius corneus	Planorbarius corneus	Gastropoda	Planorbidae	IZK	Original	53.5175	75.220556	Irtysh
359	Planorbis planorbis	Planorbis planorbis	Gastropoda	Planorbidae	IZK	Original	53.5175	75.220556	Irtysh
360	Sphaeridae g.sp.		Bivalvia		IZK	Original	53.5175	75.220556	Irtysh
361	Succineidae g.sp.		Gastropoda		IZK	Original	53.5175	75.220556	Irtysh
362	Valvata mergella	Valvata sibirica	Gastropoda	Valvatidae	IZK	Original	53.5175	75.220556	Irtysh
363	Anisus vorticulus	Anisus vorticulus	Gastropoda	Planorbidae	IZK	Original	52.501111	76.7475	Irtysh
364	Anisus vorticulus	Anisus vorticulus	Gastropoda	Planorbidae	IZK	Original	52.501111	76.7475	Irtysh
365	Lymnaea stagnalis	Lymnaea stagnalis	Gastropoda	Lymnaeidae	IZK	Original	52.501111	76.7475	Irtysh
366	Radix auricularia	Radix auricularia	Gastropoda	Lymnaeidae	IZK	Original	52.501111	76.7475	Irtysh
367	Sphaeridae g.sp.		Bivalvia		IZK	Original	52.501111	76.7475	Irtysh
369	Valvata andreana	Valvata piscinalis	Gastropoda	Valvatidae	Vinarski et al., 2006	Published	53.10067000063772	70.28163162693446	Ishim
370	Valvata andreana	Valvata piscinalis	Gastropoda	Valvatidae	Vinarski et al., 2006	Published	53.00768069089158	70.19058442782733	Ishim
371	Valvata geyeri	Valvata piscinalis	Gastropoda	Valvatidae	Vinarski et al., 2006	Published	53.10067000063772	70.28163162693446	Ishim
372	Valvata trochoidea	Valvata piscinalis	Gastropoda	Valvatidae	Vinarski et al., 2006	Published	53.10067000063772	70.28163162693446	Ishim
373	Valvata trochoidea	Valvata piscinalis	Gastropoda	Valvatidae	Vinarski et al., 2006	Published	53.00768069089158	70.19058442782733	Ishim
374	Cincinna antiqua	Valvata piscinalis	Gastropoda	Valvatidae	Vinarski et al., 2006	Published	53.10067000063772	70.28163162693446	Ishim
375	Cincinna antiqua	Valvata piscinalis	Gastropoda	Valvatidae	Vinarski et al., 2006	Published	53.00768069089158	70.19058442782733	Ishim
376	Cincinna piscinalis	Valvata piscinalis	Gastropoda	Valvatidae	Vinarski et al., 2006	Published	53.00768069089158	70.19058442782733	Ishim
377	Cincinna skvorikovi	Valvata piscinalis	Gastropoda	Valvatidae	Vinarski et al., 2006	Published	53.00768069089158	70.19058442782733	Ishim
378	Cincinna pulchella	Valvata piscinalis	Gastropoda	Valvatidae	Vinarski et al., 2006	Published	53.00768069089158	70.19058442782733	Ishim
379	Cincinna klinensis	Valvata piscinalis	Gastropoda	Valvatidae	Vinarski et al., 2006	Published	53.10067000063772	70.28163162693446	Ishim
380	Cincinna klinensis	Valvata piscinalis	Gastropoda	Valvatidae	Vinarski et al., 2006	Published	53.00768069089158	70.19058442782733	Ishim
381	Cincinna discors	Valvata piscinalis	Gastropoda	Valvatidae	Vinarski et al., 2006	Published	53.10067000063772	70.28163162693446	Ishim
382	Cincinna depressa	Valvata piscinalis	Gastropoda	Valvatidae	Vinarski et al., 2006	Published	53.10067000063772	70.28163162693446	Ishim
383	Bithynia curta	Bithynia tentaculata	Gastropoda	Bithyniidae	Vinarski et al., 2006	Published	53.10067000063772	70.28163162693446	Ishim
384	Bithynia curta	Bithynia tentaculata	Gastropoda	Bithyniidae	Vinarski et al., 2006	Published	53.096319	70.299573	Ishim
385	Bithynia decipiens	Bithynia tentaculata	Gastropoda	Bithyniidae	Vinarski et al., 2006	Published	53.10067000063772	70.28163162693446	Ishim
386	Bithynia tentaculata	Bithynia tentaculata	Gastropoda	Bithyniidae	Vinarski et al., 2006	Published	53.10067000063772	70.28163162693446	Ishim
387	Lymnaea stagnalis	Lymnaea stagnalis	Gastropoda	Lymnaeidae	Vinarski et al., 2006	Published	53.096319	70.299573	Ishim
388	Lymnaea stagnalis	Lymnaea stagnalis	Gastropoda	Lymnaeidae	Vinarski et al., 2006	Published	53.1135334768249	70.20599229551742	Ishim
389	Lymnaea fragilis	Lymnaea stagnalis	Gastropoda	Lymnaeidae	Vinarski et al., 2006	Published	53.08791316064498	70.2831051125603	Ishim
390	Lymnaea fragilis	Lymnaea stagnalis	Gastropoda	Lymnaeidae	Vinarski et al., 2006	Published	53.10067000063772	70.28163162693446	Ishim
391	Lymnaea fragilis	Lymnaea stagnalis	Gastropoda	Lymnaeidae	Vinarski et al., 2006	Published	50.97616435006298	71.52513712961081	Ishim
392	Lymnaea fragilis	Lymnaea stagnalis	Gastropoda	Lymnaeidae	Vinarski et al., 2006	Published	53.10190860750691	70.14170309891365	Ishim
393	Lymnaea fragilis	Lymnaea stagnalis	Gastropoda	Lymnaeidae	Vinarski et al., 2006	Published	53.00768069089158	70.19058442782733	Ishim
394	Lymnaea fragilis	Lymnaea stagnalis	Gastropoda	Lymnaeidae	Vinarski et al., 2006	Published	53.1135334768249	70.20599229551742	Ishim
395	Lymnaea palustris	Stagnicola palustris	Gastropoda	Lymnaeidae	Vinarski et al., 2006	Published	53.096319	70.299573	Ishim
396	Lymnaea auricularia	Radix auricularia	Gastropoda	Lymnaeidae	Vinarski et al., 2006	Published	53.08791316064498	70.2831051125603	Ishim
397	Lymnaea auricularia	Radix auricularia	Gastropoda	Lymnaeidae	Vinarski et al., 2006	Published	53.10067000063772	70.28163162693446	Ishim
398	Lymnaea psilia	Radix auricularia	Gastropoda	Lymnaeidae	Vinarski et al., 2006	Published	53.10067000063772	70.28163162693446	Ishim
399	Lymnaea ampullacea	Ampullaceana balthica	Gastropoda	Lymnaeidae	Vinarski et al., 2006	Published	53.10067000063772	70.28163162693446	Ishim
400	Lymnaea ampullacea	Ampullaceana balthica	Gastropoda	Lymnaeidae	Vinarski et al., 2006	Published	53.00768069089158	70.19058442782733	Ishim
401	Lymnaea balthica	Ampullaceana balthica	Gastropoda	Lymnaeidae	Vinarski et al., 2006	Published	53.10067000063772	70.28163162693446	Ishim
402	Lymnaea balthica	Ampullaceana balthica	Gastropoda	Lymnaeidae	Vinarski et al., 2006	Published	53.00768069089158	70.19058442782733	Ishim
403	Lymnaea balthica	Ampullaceana balthica	Gastropoda	Lymnaeidae	Vinarski et al., 2006	Published	53.10190860750691	70.14170309891365	Ishim
404	Lymnaea fontinalis	Ampullaceana cf. lagotis	Gastropoda	Lymnaeidae	Vinarski et al., 2006	Published	53.08791316064498	70.2831051125603	Ishim
405	Lymnaea fontinalis	Ampullaceana cf. lagotis	Gastropoda	Lymnaeidae	Vinarski et al., 2006	Published	53.10067000063772	70.28163162693446	Ishim
406	Lymnaea fontinalis	Ampullaceana cf. lagotis	Gastropoda	Lymnaeidae	Vinarski et al., 2006	Published	50.97616435006298	71.52513712961081	Ishim
407	Lymnaea fontinalis	Ampullaceana cf. lagotis	Gastropoda	Lymnaeidae	Vinarski et al., 2006	Published	53.10190860750691	70.14170309891365	Ishim
408	Lymnaea fontinalis	Ampullaceana cf. lagotis	Gastropoda	Lymnaeidae	Vinarski et al., 2006	Published	53.00768069089158	70.19058442782733	Ishim
409	Lymnaea fontinalis	Ampullaceana cf. lagotis	Gastropoda	Lymnaeidae	Vinarski et al., 2006	Published	53.1135334768249	70.20599229551742	Ishim
410	Lymnaea fontinalis	Ampullaceana cf. lagotis	Gastropoda	Lymnaeidae	Vinarski et al., 2006	Published	53.096319	70.299573	Ishim
411	Lymnaea lagotis	Ampullaceana cf. lagotis	Gastropoda	Lymnaeidae	Vinarski et al., 2006	Published	53.10067000063772	70.28163162693446	Ishim
412	Lymnaea lagotis	Ampullaceana cf. lagotis	Gastropoda	Lymnaeidae	Vinarski et al., 2006	Published	53.10190860750691	70.14170309891365	Ishim
413	Lymnaea ovata	Ampullaceana balthica	Gastropoda	Lymnaeidae	Vinarski et al., 2006	Published	53.096319	70.299573	Ishim
414	Lymnaea ovata	Ampullaceana balthica	Gastropoda	Lymnaeidae	Vinarski et al., 2006	Published	53.10067000063772	70.28163162693446	Ishim
415	Lymnaea tumida	Ampullaceana balthica	Gastropoda	Lymnaeidae	Vinarski et al., 2006	Published	53.10067000063772	70.28163162693446	Ishim
416	Lymnaea tumida	Ampullaceana balthica	Gastropoda	Lymnaeidae	Vinarski et al., 2006	Published	53.10190860750691	70.14170309891365	Ishim
417	Lymnaea tumida	Ampullaceana balthica	Gastropoda	Lymnaeidae	Vinarski et al., 2006	Published	53.08791316064498	70.2831051125603	Ishim
418	Physa adversa	Physa fontinalis	Gastropoda	Physidae	Vinarski et al., 2006	Published	53.08791316064498	70.2831051125603	Ishim
419	Anisus spirorbis	Anisus spirorbis	Gastropoda	Planorbidae	Vinarski et al., 2006	Published	53.08791316064498	70.2831051125603	Ishim
420	Anisus contortus	Bathyomphalus contortus	Gastropoda	Planorbidae	Vinarski et al., 2006	Published	53.10067000063772	70.28163162693446	Ishim
421	Anisus acronicus	Gyraulus acronicus	Gastropoda	Planorbidae	Vinarski et al., 2006	Published	53.10067000063772	70.28163162693446	Ishim
422	Anisus albus	Gyraulus albus	Gastropoda	Planorbidae	Vinarski et al., 2006	Published	53.10067000063772	70.28163162693446	Ishim
423	Anisus draparnaldi	Gyraulus albus	Gastropoda	Planorbidae	Vinarski et al., 2006	Published	53.10067000063772	70.28163162693446	Ishim
424	Anisus draparnaldi	Gyraulus albus	Gastropoda	Planorbidae	Vinarski et al., 2006	Published	53.00768069089158	70.19058442782733	Ishim
425	Anisus stelmachoetius	Gyraulus acronicus	Gastropoda	Planorbidae	Vinarski et al., 2006	Published	53.08791316064498	70.2831051125603	Ishim
426	Anisus stelmachoetius	Gyraulus acronicus	Gastropoda	Planorbidae	Vinarski et al., 2006	Published	53.10067000063772	70.28163162693446	Ishim
427	Anisus stroemi	Gyraulus stroemi	Gastropoda	Planorbidae	Vinarski et al., 2006	Published	53.00768069089158	70.19058442782733	Ishim
437	Lymnaea stagnalis	Lymnaea stagnalis	Gastropoda	Lymnaeidae	IZK	Original	42.9944676	79.1478182	Balkhash-Alakol
438	Physella acuta	Physella acuta	Gastropoda	Physidae	IZK	Original	42.62790021898487	70.75600641294095	Shu-Talas
439	Aplexa turrita	Aplexa hypnorum	Gastropoda	Physidae	IZK	Original	51.46591449499846	52.68923103346886	Ural-Caspian
440	Boreoelona sibirica	Bithynia sibirica	Gastropoda	Bithyniidae	IZK	Original	50.389549063734265	53.5746645560887	Ural-Caspian
441	Bithynia transsilvanica	Bithynia transsilvanica	Gastropoda	Bithyniidae	IZK	Original	51.46591449499846	52.68923103346886	Ural-Caspian
442	Cincinna aliena	Valvata piscinalis	Gastropoda	Valvatidae	IZK	Original	50.389549063734265	53.5746645560887	Ural-Caspian
443	Lymnaea palustris	Stagnicola palustris	Gastropoda	Lymnaeidae	IZK	Original	51.46591449499846	52.68923103346886	Ural-Caspian
444	Lymnaea stagnalis	Lymnaea stagnalis	Gastropoda	Lymnaeidae	IZK	Original	51.20162321409146	51.405525933133674	Ural-Caspian
445	Lymnaea truncatula	Galba truncatula	Gastropoda	Lymnaeidae	Lazareva, 1968	Published	46.34614103726694	67.18709440167994	Nura-Sarysu
446	Lymnaea truncatula	Galba truncatula	Gastropoda	Lymnaeidae	Lazareva, 1968	Published	43.850356492676596	73.79233916959062	Shu-Talas
447	Lymnaea truncatula	Galba truncatula	Gastropoda	Lymnaeidae	Lazareva, 1968	Published	43.39683603445778	71.42656225947992	Shu-Talas
448	Lymnaea truncatula	Galba truncatula	Gastropoda	Lymnaeidae	Lazareva, 1968	Published	46.388652671873224	77.70564466443705	Balkhash-Alakol
449	Lymnaea truncatula	Galba truncatula	Gastropoda	Lymnaeidae	Lazareva, 1968	Published	48.028708866481644	56.607871841842865	Ural-Caspian
450	Lymnaea truncatula	Galba truncatula	Gastropoda	Lymnaeidae	Lazareva, 1968	Published	49.11114247082238	51.92350985053536	Ural-Caspian
451	Lymnaea truncatula	Galba truncatula	Gastropoda	Lymnaeidae	Lazareva, 1968	Published	50.63417371399487	78.95372651052692	Irtysh
452	Lymnaea truncatula	Galba truncatula	Gastropoda	Lymnaeidae	Lazareva, 1968	Published	51.531279249898084	67.73064035094328	Ishim
453	Lymnaea truncatula	Galba truncatula	Gastropoda	Lymnaeidae	Lazareva, 1968	Published	48.282349	83.471676	Irtysh
454	Lymnaea truncatula	Galba truncatula	Gastropoda	Lymnaeidae	Lazareva, 1968	Published	53.19396447176111	65.05307697474463	Tobol-Turgay
455	Lymnaea truncatula	Galba truncatula	Gastropoda	Lymnaeidae	Lazareva, 1968	Published	53.091055638346106	63.557422111676566	Tobol-Turgay
456	Lymnaea truncatula	Galba truncatula	Gastropoda	Lymnaeidae	Lazareva, 1968	Published	48.52532851886087	61.314312219865684	Tobol-Turgay
457	Lymnaea truncatula	Galba truncatula	Gastropoda	Lymnaeidae	Lazareva, 1968	Published	49.608028	63.514711	Tobol-Turgay
458	Lymnaea truncatula	Galba truncatula	Gastropoda	Lymnaeidae	Lazareva, 1968	Published	45.714145	61.883586	Aral-Syr Darya
459	Lymnaea truncatula	Galba truncatula	Gastropoda	Lymnaeidae	Lazareva, 1968	Published	49.284109	68.534810	Nura-Sarysu
460	Lymnaea saridalensis	Stagnicola saridalensis	Gastropoda	Lymnaeidae	Lazareva, 1968	Published	48.028708866481644	56.607871841842865	Ural-Caspian
461	Lymnaea saridalensis	Stagnicola saridalensis	Gastropoda	Lymnaeidae	Lazareva, 1968	Published	49.11114247082238	51.92350985053536	Ural-Caspian
462	Lymnaea saridalensis	Stagnicola saridalensis	Gastropoda	Lymnaeidae	Lazareva, 1968	Published	50.63417371399487	78.95372651052692	Irtysh
463	Lymnaea saridalensis	Stagnicola saridalensis	Gastropoda	Lymnaeidae	Lazareva, 1968	Published	51.531279249898084	67.73064035094328	Ishim
464	Lymnaea saridalensis	Stagnicola saridalensis	Gastropoda	Lymnaeidae	Lazareva, 1968	Published	53.091055638346106	63.557422111676566	Tobol-Turgay
465	Lymnaea saridalensis	Stagnicola saridalensis	Gastropoda	Lymnaeidae	Lazareva, 1968	Published	53.19396447176111	65.05307697474463	Tobol-Turgay
466	Lymnaea saridalensis	Stagnicola saridalensis	Gastropoda	Lymnaeidae	Lazareva, 1968	Published	49.608028	63.514711	Tobol-Turgay
467	Lymnaea saridalensis	Stagnicola saridalensis	Gastropoda	Lymnaeidae	Lazareva, 1968	Published	48.52532851886087	61.314312219865684	Tobol-Turgay
468	Lymnaea saridalensis	Stagnicola saridalensis	Gastropoda	Lymnaeidae	Lazareva, 1968	Published	49.284109	68.534810	Nura-Sarysu
469	Lymnaea saridalensis	Stagnicola saridalensis	Gastropoda	Lymnaeidae	Lazareva, 1968	Published	45.714145	61.883586	Aral-Syr Darya
470	Lymnaea saridalensis	Stagnicola saridalensis	Gastropoda	Lymnaeidae	Lazareva, 1968	Published	46.34614103726694	67.18709440167994	Nura-Sarysu
471	Lymnaea saridalensis	Stagnicola saridalensis	Gastropoda	Lymnaeidae	Lazareva, 1968	Published	43.850356492676596	73.79233916959062	Shu-Talas
472	Lymnaea saridalensis	Stagnicola saridalensis	Gastropoda	Lymnaeidae	Lazareva, 1968	Published	43.39683603445778	71.42656225947992	Shu-Talas
473	Lymnaea saridalensis	Stagnicola saridalensis	Gastropoda	Lymnaeidae	Lazareva, 1968	Published	46.388652671873224	77.70564466443705	Balkhash-Alakol
474	Lymnaea bolotensis	Ladislavella terebra	Gastropoda	Lymnaeidae	Lazareva, 1968	Published	50.63417371399487	78.95372651052692	Irtysh
475	Lymnaea bolotensis	Ladislavella terebra	Gastropoda	Lymnaeidae	Lazareva, 1968	Published	51.531279249898084	67.73064035094328	Ishim
476	Lymnaea bolotensis	Ladislavella terebra	Gastropoda	Lymnaeidae	Lazareva, 1968	Published	53.091055638346106	63.557422111676566	Tobol-Turgay
477	Lymnaea bolotensis	Ladislavella terebra	Gastropoda	Lymnaeidae	Lazareva, 1968	Published	53.19396447176111	65.05307697474463	Tobol-Turgay
478	Lymnaea bolotensis	Ladislavella terebra	Gastropoda	Lymnaeidae	Lazareva, 1968	Published	49.608028	63.514711	Tobol-Turgay
479	Lymnaea bolotensis	Ladislavella terebra	Gastropoda	Lymnaeidae	Lazareva, 1968	Published	48.52532851886087	61.314312219865684	Tobol-Turgay
480	Lymnaea bolotensis	Ladislavella terebra	Gastropoda	Lymnaeidae	Lazareva, 1968	Published	49.284109	68.534810	Nura-Sarysu
481	Lymnaea bolotensis	Ladislavella terebra	Gastropoda	Lymnaeidae	Lazareva, 1968	Published	46.34614103726694	67.18709440167994	Nura-Sarysu
482	Lymnaea bolotensis	Ladislavella terebra	Gastropoda	Lymnaeidae	Lazareva, 1968	Published	43.850356492676596	73.79233916959062	Shu-Talas
483	Lymnaea bolotensis	Ladislavella terebra	Gastropoda	Lymnaeidae	Lazareva, 1968	Published	43.39683603445778	71.42656225947992	Shu-Talas
484	Lymnaea bolotensis	Ladislavella terebra	Gastropoda	Lymnaeidae	Lazareva, 1968	Published	46.388652671873224	77.70564466443705	Balkhash-Alakol
485	Lymnaea bolotensis	Ladislavella terebra	Gastropoda	Lymnaeidae	Lazareva, 1968	Published	48.282349	83.471676	Irtysh
486	Lymnaea likharevi	Stagnicola saridalensis	Gastropoda	Lymnaeidae	Lazareva, 1968	Published	50.63417371399487	78.95372651052692	Irtysh
487	Lymnaea likharevi	Stagnicola saridalensis	Gastropoda	Lymnaeidae	Lazareva, 1968	Published	51.531279249898084	67.73064035094328	Ishim
488	Lymnaea likharevi	Stagnicola saridalensis	Gastropoda	Lymnaeidae	Lazareva, 1968	Published	53.091055638346106	63.557422111676566	Tobol-Turgay
489	Lymnaea likharevi	Stagnicola saridalensis	Gastropoda	Lymnaeidae	Lazareva, 1968	Published	53.19396447176111	65.05307697474463	Tobol-Turgay
490	Lymnaea likharevi	Stagnicola saridalensis	Gastropoda	Lymnaeidae	Lazareva, 1968	Published	49.608028	63.514711	Tobol-Turgay
491	Lymnaea likharevi	Stagnicola saridalensis	Gastropoda	Lymnaeidae	Lazareva, 1968	Published	48.52532851886087	61.314312219865684	Tobol-Turgay
492	Lymnaea likharevi	Stagnicola saridalensis	Gastropoda	Lymnaeidae	Lazareva, 1968	Published	49.284109	68.534810	Nura-Sarysu
493	Lymnaea bolotensis	Ladislavella terebra	Gastropoda	Lymnaeidae	Lazareva, 1968	Published	46.34614103726694	67.18709440167994	Nura-Sarysu
494	Lymnaea bolotensis	Ladislavella terebra	Gastropoda	Lymnaeidae	Lazareva, 1968	Published	43.850356492676596	73.79233916959062	Shu-Talas
495	Lymnaea bolotensis	Ladislavella terebra	Gastropoda	Lymnaeidae	Lazareva, 1968	Published	43.39683603445778	71.42656225947992	Shu-Talas
496	Lymnaea bolotensis	Ladislavella terebra	Gastropoda	Lymnaeidae	Lazareva, 1968	Published	46.388652671873224	77.70564466443705	Balkhash-Alakol
497	Lymnaea bolotensis	Ladislavella terebra	Gastropoda	Lymnaeidae	Lazareva, 1968	Published	48.282349	83.471676	Irtysh
498	Lymnaea heptapotamica	Orientogalba heptapotamica	Gastropoda	Lymnaeidae	Lazareva, 1968	Published	46.34614103726694	67.18709440167994	Nura-Sarysu
499	Lymnaea heptapotamica	Orientogalba heptapotamica	Gastropoda	Lymnaeidae	Lazareva, 1968	Published	43.850356492676596	73.79233916959062	Shu-Talas
500	Lymnaea heptapotamica	Orientogalba heptapotamica	Gastropoda	Lymnaeidae	Lazareva, 1968	Published	43.39683603445778	71.42656225947992	Shu-Talas
501	Lymnaea heptapotamica	Orientogalba heptapotamica	Gastropoda	Lymnaeidae	Lazareva, 1968	Published	46.388652671873224	77.70564466443705	Balkhash-Alakol
502	Lymnaea heptapotamica	Orientogalba heptapotamica	Gastropoda	Lymnaeidae	Lazareva, 1968	Published	48.282349	83.471676	Irtysh
503	Lymnaea iliensis	Stagnicola saridalensis	Gastropoda	Lymnaeidae	Lazareva, 1968	Published	46.34614103726694	67.18709440167994	Nura-Sarysu
504	Lymnaea iliensis	Stagnicola saridalensis	Gastropoda	Lymnaeidae	Lazareva, 1968	Published	43.850356492676596	73.79233916959062	Shu-Talas
505	Lymnaea iliensis	Stagnicola saridalensis	Gastropoda	Lymnaeidae	Lazareva, 1968	Published	43.39683603445778	71.42656225947992	Shu-Talas
506	Lymnaea iliensis	Stagnicola saridalensis	Gastropoda	Lymnaeidae	Lazareva, 1968	Published	46.388652671873224	77.70564466443705	Balkhash-Alakol
507	Acroloxus shadini	Acroloxus lacustris	Gastropoda	Acroloxidae	LMBI	Original	51.33602143732872	64.44633172707753	Tobol-Turgay
508	Planorbarius corneus	Planorbarius corneus	Gastropoda	Planorbidae	LMBI	Original	50.64611049911892	69.61108000740356	Nura-Sarysu
509	Planorbarius corneus	Planorbarius corneus	Gastropoda	Planorbidae	LMBI	Original	50.64611049911892	69.61108000740356	Nura-Sarysu
510	Planorbarius corneus	Planorbarius corneus	Gastropoda	Planorbidae	LMBI	Original	50.531812	69.829214	Nura-Sarysu
511	Planorbarius corneus	Planorbarius corneus	Gastropoda	Planorbidae	LMBI	Original	50.464197117790086	69.4358866651769	Nura-Sarysu
512	Planorbarius corneus	Planorbarius corneus	Gastropoda	Planorbidae	LMBI	Original	50.3617988465138	80.44905488847735	Irtysh
513	Planorbarius corneus	Planorbarius corneus	Gastropoda	Planorbidae	LMBI	Original	50.11406889681588	73.09533553446134	Nura-Sarysu
514	Planorbarius corneus	Planorbarius corneus	Gastropoda	Planorbidae	LMBI	Original	50.907907	74.020263	Irtysh
515	Planorbarius corneus	Planorbarius corneus	Gastropoda	Planorbidae	LMBI	Original	50.907907	74.020263	Irtysh
516	Planorbarius corneus	Planorbarius corneus	Gastropoda	Planorbidae	LMBI	Original	49.96916795626143	74.70558715715988	Nura-Sarysu
517	Planorbarius adelosius	Planorbarius corneus	Gastropoda	Planorbidae	LMBI	Original	52.572610	65.618723	Ishim
518	Planorbarius corneus	Planorbarius corneus	Gastropoda	Planorbidae	LMBI	Original	50.311942	64.192908	Tobol-Turgay
519	Planorbarius corneus	Planorbarius corneus	Gastropoda	Planorbidae	LMBI	Original	51.67202780432141	64.46129000234679	Tobol-Turgay
520	Planorbarius corneus	Planorbarius corneus	Gastropoda	Planorbidae	LMBI	Original	54.133681538928876	65.72671540359623	Tobol-Turgay
521	Planorbarius corneus	Planorbarius corneus	Gastropoda	Planorbidae	LMBI	Original	50.012149919309785	64.08513054844312	Tobol-Turgay
522	Planorbarius corneus	Planorbarius corneus	Gastropoda	Planorbidae	LMBI	Original	52.572610	65.618723	Ishim
523	Planorbarius corneus	Planorbarius corneus	Gastropoda	Planorbidae	LMBI	Original	52.60610326167262	64.75584130749755	Tobol-Turgay
524	Planorbarius corneus	Planorbarius corneus	Gastropoda	Planorbidae	LMBI	Original	50.16073177032307	64.1014300533232	Tobol-Turgay
525	Planorbarius corneus	Planorbarius corneus	Gastropoda	Planorbidae	LMBI	Original	50.218616612702995	68.83040038677996	Nura-Sarysu
526	Planorbarius corneus	Planorbarius corneus	Gastropoda	Planorbidae	LMBI	Original	51.105670	64.943811	Tobol-Turgay
527	Planorbarius corneus	Planorbarius corneus	Gastropoda	Planorbidae	LMBI	Original	51.176029	74.000178	Ishim
528	Planorbarius corneus	Planorbarius corneus	Gastropoda	Planorbidae	LMBI	Original	51.086121	74.037133	Irtysh
529	Planorbarius adelosius	Planorbarius corneus	Gastropoda	Planorbidae	LMBI	Original	54.91206341239635	69.11669257221388	Ishim
530	Planorbarius adelosius	Planorbarius corneus	Gastropoda	Planorbidae	LMBI	Original	54.539547	68.605335	Ishim
531	Planorbarius adelosius	Planorbarius corneus	Gastropoda	Planorbidae	LMBI	Original	55.126822	68.243108	Ishim
532	Planorbarius corneus	Planorbarius corneus	Gastropoda	Planorbidae	LMBI	Original	54.859029	69.104625	Ishim
533	Planorbarius corneus	Planorbarius corneus	Gastropoda	Planorbidae	LMBI	Original	55.046894	68.282077	Ishim
534	Planorbarius corneus	Planorbarius corneus	Gastropoda	Planorbidae	LMBI	Original	54.539547	68.605335	Ishim
535	Planorbarius corneus	Planorbarius corneus	Gastropoda	Planorbidae	LMBI	Original	54.303596	68.281639	Ishim
536	Planorbarius corneus	Planorbarius corneus	Gastropoda	Planorbidae	LMBI	Original	55.126822	68.243108	Ishim
537	Planorbarius corneus	Planorbarius corneus	Gastropoda	Planorbidae	LMBI	Original	54.644122155059804	68.86482872571976	Ishim
538	Lymnaea (Kazakhlymnaea) taurica kazakensis	Kazakhlymnaea taurica kazakensis	Gastropoda	Lymnaeidae	LMBI	Original	53.320338	69.363073	Ishim
539	Peregriana lagotis	Ampullaceana cf. lagotis	Gastropoda	Lymnaeidae	LMBI	Original	52.924961	69.113207	Ishim
540	Peregriana balthica	Ampullaceana balthica	Gastropoda	Lymnaeidae	LMBI	Original	52.924961	69.113207	Ishim
541	Peregriana balthica	Ampullaceana balthica	Gastropoda	Lymnaeidae	LMBI	Original	53.10190860750691	70.14170309891365	Ishim
542	Lymnaea (Lymnaea) stagnalis	Lymnaea stagnalis	Gastropoda	Lymnaeidae	LMBI	Original	53.096319	70.299573	Ishim
543	Peregriana balthica	Ampullaceana balthica	Gastropoda	Lymnaeidae	LMBI	Original	53.096319	70.299573	Ishim
544	Peregriana intermedia	Ampullaceana cf. lagotis	Gastropoda	Lymnaeidae	LMBI	Original	53.096319	70.299573	Ishim
545	Peregriana lagotis	Ampullaceana cf. lagotis	Gastropoda	Lymnaeidae	LMBI	Original	50.464197117790086	69.4358866651769	Nura-Sarysu
546	Peregriana balthica	Ampullaceana balthica	Gastropoda	Lymnaeidae	LMBI	Original	50.464197117790086	69.4358866651769	Nura-Sarysu
547	Stagnicola saridalensis	Stagnicola saridalensis	Gastropoda	Lymnaeidae	LMBI	Original	50.464197117790086	69.4358866651769	Nura-Sarysu
548	Peregriana balthica	Ampullaceana balthica	Gastropoda	Lymnaeidae	LMBI	Original	53.320338	69.363073	Ishim
549	Lymnaea (Lymnaea) stagnalis	Lymnaea stagnalis	Gastropoda	Lymnaeidae	LMBI	Original	53.10067000063772	70.28163162693446	Ishim
550	Peregriana balthica	Ampullaceana balthica	Gastropoda	Lymnaeidae	LMBI	Original	53.10067000063772	70.28163162693446	Ishim
551	Radix (Radix) auricularia	Radix auricularia	Gastropoda	Lymnaeidae	LMBI	Original	53.10067000063772	70.28163162693446	Ishim
552	Radix psilia	Radix auricularia	Gastropoda	Lymnaeidae	LMBI	Original	53.10067000063772	70.28163162693446	Ishim
553	Peregriana intermedia	Ampullaceana cf. lagotis	Gastropoda	Lymnaeidae	LMBI	Original	53.10067000063772	70.28163162693446	Ishim
554	Radix (Radix) auricularia	Radix auricularia	Gastropoda	Lymnaeidae	LMBI	Original	53.00768069089158	70.19058442782733	Ishim
555	Peregriana lagotis	Ampullaceana cf. lagotis	Gastropoda	Lymnaeidae	LMBI	Original	53.00768069089158	70.19058442782733	Ishim
556	Peregriana balthica	Ampullaceana balthica	Gastropoda	Lymnaeidae	LMBI	Original	53.00768069089158	70.19058442782733	Ishim
557	Lymnaea (Lymnaea) stagnalis	Lymnaea stagnalis	Gastropoda	Lymnaeidae	LMBI	Original	53.320338	69.363073	Ishim
558	Lymnaea (Lymnaea) stagnalis	Lymnaea stagnalis	Gastropoda	Lymnaeidae	LMBI	Original	53.107810664504605	70.19272059962015	Ishim
559	Peregriana lagotis	Ampullaceana cf. lagotis	Gastropoda	Lymnaeidae	LMBI	Original	53.00768069089158	70.19058442782733	Ishim
560	Peregriana balthica	Ampullaceana balthica	Gastropoda	Lymnaeidae	LMBI	Original	53.320338	69.363073	Ishim
561	Lymnaea (Lymnaea) stagnalis	Lymnaea stagnalis	Gastropoda	Lymnaeidae	LMBI	Original	52.924961	69.113207	Ishim
562	Lymnaea (Lymnaea) fragilis	Lymnaea stagnalis	Gastropoda	Lymnaeidae	LMBI	Original	53.00768069089158	70.19058442782733	Ishim
563	Stagnicola saridalensis	Stagnicola saridalensis	Gastropoda	Lymnaeidae	LMBI	Original	53.320338	69.363073	Ishim
564	Lymnaea (Lymnaea) fragilis	Lymnaea stagnalis	Gastropoda	Lymnaeidae	LMBI	Original	53.08791316064498	70.2831051125603	Ishim
565	Radix (Radix) auricularia	Radix auricularia	Gastropoda	Lymnaeidae	LMBI	Original	50.464197117790086	69.4358866651769	Nura-Sarysu
566	Lymnaea (Lymnaea) stagnalis	Lymnaea stagnalis	Gastropoda	Lymnaeidae	LMBI	Original	50.58082499824664	69.99479612400914	Nura-Sarysu
567	Lymnaea (Kazakhlymnaea) taurica kazakensis	Kazakhlymnaea taurica kazakensis	Gastropoda	Lymnaeidae	LMBI	Original	50.46644797950106	69.55188416078427	Nura-Sarysu
568	Lymnaea (Kazakhlymnaea) taurica kazakensis	Kazakhlymnaea taurica kazakensis	Gastropoda	Lymnaeidae	LMBI	Original	50.46644797950106	69.55188416078427	Nura-Sarysu
569	Peregriana lagotis	Ampullaceana cf. lagotis	Gastropoda	Lymnaeidae	LMBI	Original	50.464197117790086	69.4358866651769	Nura-Sarysu
570	Peregriana ampullacea	Ampullaceana balthica	Gastropoda	Lymnaeidae	LMBI	Original	50.464197117790086	69.4358866651769	Nura-Sarysu
571	Stagnicola saridalensis	Stagnicola saridalensis	Gastropoda	Lymnaeidae	LMBI	Original	50.464197117790086	69.4358866651769	Nura-Sarysu
572	Stagnicola saridalensis	Stagnicola saridalensis	Gastropoda	Lymnaeidae	LMBI	Original	50.464197117790086	69.4358866651769	Nura-Sarysu
573	Peregriana balthica	Ampullaceana balthica	Gastropoda	Lymnaeidae	LMBI	Original	50.464197117790086	69.4358866651769	Nura-Sarysu
574	Peregriana balthica	Ampullaceana balthica	Gastropoda	Lymnaeidae	LMBI	Original	50.464197117790086	69.4358866651769	Nura-Sarysu
575	Lymnaea (Lymnaea) stagnalis	Lymnaea stagnalis	Gastropoda	Lymnaeidae	LMBI	Original	50.464197117790086	69.4358866651769	Nura-Sarysu
576	Lymnaea (Lymnaea) stagnalis	Lymnaea stagnalis	Gastropoda	Lymnaeidae	LMBI	Original	50.531812	69.829214	Nura-Sarysu
577	Lymnaea (Kazakhlymnaea) taurica kazakensis	Kazakhlymnaea taurica kazakensis	Gastropoda	Lymnaeidae	LMBI	Original	50.980465	71.280178	Nura-Sarysu
578	Peregriana balthica	Ampullaceana balthica	Gastropoda	Lymnaeidae	LMBI	Original	50.531812	69.829214	Nura-Sarysu
579	Peregriana tumida	Ampullaceana balthica	Gastropoda	Lymnaeidae	LMBI	Original	50.531812	69.829214	Nura-Sarysu
580	Radix parapsilia	Radix auricularia	Gastropoda	Lymnaeidae	LMBI	Original	50.531812	69.829214	Nura-Sarysu
581	Peregriana ampullacea	Ampullaceana balthica	Gastropoda	Lymnaeidae	LMBI	Original	50.531812	69.829214	Nura-Sarysu
582	Peregriana balthica	Ampullaceana balthica	Gastropoda	Lymnaeidae	LMBI	Original	50.531812	69.829214	Nura-Sarysu
583	Radix parapsilia	Radix auricularia	Gastropoda	Lymnaeidae	LMBI	Original	50.531812	69.829214	Nura-Sarysu
584	Peregriana lagotis	Ampullaceana cf. lagotis	Gastropoda	Lymnaeidae	LMBI	Original	50.531812	69.829214	Nura-Sarysu
585	Peregriana balthica	Ampullaceana balthica	Gastropoda	Lymnaeidae	LMBI	Original	50.51190996621404	69.60128998704734	Nura-Sarysu
586	Lymnaea (Kazakhlymnaea) taurica kazakensis	Kazakhlymnaea taurica kazakensis	Gastropoda	Lymnaeidae	LMBI	Original	50.51190996621404	69.60128998704734	Nura-Sarysu
587	Lymnaea (Lymnaea) stagnalis	Lymnaea stagnalis	Gastropoda	Lymnaeidae	LMBI	Original	50.51190996621404	69.60128998704734	Nura-Sarysu
588	Stagnicola saridalensis	Stagnicola saridalensis	Gastropoda	Lymnaeidae	LMBI	Original	50.3915	69.0773	Nura-Sarysu
589	Peregriana balthica	Ampullaceana balthica	Gastropoda	Lymnaeidae	LMBI	Original	50.3915	69.0773	Nura-Sarysu
590	Lymnaea (Lymnaea) stagnalis	Lymnaea stagnalis	Gastropoda	Lymnaeidae	LMBI	Original	50.3915	69.0773	Nura-Sarysu
591	Stagnicola saridalensis	Stagnicola saridalensis	Gastropoda	Lymnaeidae	LMBI	Original	50.3915	69.0773	Nura-Sarysu
592	Lymnaea (Lymnaea) stagnalis	Lymnaea stagnalis	Gastropoda	Lymnaeidae	LMBI	Original	50.582929	69.881570	Nura-Sarysu
593	Lymnaea (Lymnaea) fragilis	Lymnaea stagnalis	Gastropoda	Lymnaeidae	LMBI	Original	50.585025395172444	70.00304321608856	Nura-Sarysu
594	Peregriana ampla	Ampullaceana ampla	Gastropoda	Lymnaeidae	LMBI	Original	50.585025395172444	70.00304321608856	Nura-Sarysu
595	Peregriana balthica	Ampullaceana balthica	Gastropoda	Lymnaeidae	LMBI	Original	50.582929	69.881570	Nura-Sarysu
596	Peregriana balthica	Ampullaceana balthica	Gastropoda	Lymnaeidae	LMBI	Original	50.64611049911892	69.61108000740356	Nura-Sarysu
597	Lymnaea (Lymnaea) stagnalis	Lymnaea stagnalis	Gastropoda	Lymnaeidae	LMBI	Original	50.64611049911892	69.61108000740356	Nura-Sarysu
598	Ladislavella (Ladislavella) terebra	Ladislavella terebra	Gastropoda	Lymnaeidae	LMBI	Original	50.64611049911892	69.61108000740356	Nura-Sarysu
599	Peregriana balthica	Ampullaceana balthica	Gastropoda	Lymnaeidae	LMBI	Original	50.4749126913789	69.43662318871358	Nura-Sarysu
600	Radix (Radix) auricularia	Radix auricularia	Gastropoda	Lymnaeidae	LMBI	Original	50.51190996621404	69.60128998704734	Nura-Sarysu
601	Lymnaea (Lymnaea) stagnalis	Lymnaea stagnalis	Gastropoda	Lymnaeidae	LMBI	Original	50.462874	69.582864	Nura-Sarysu
602	Lymnaea (Kazakhlymnaea) taurica kazakensis	Kazakhlymnaea taurica kazakensis	Gastropoda	Lymnaeidae	LMBI	Original	50.3915	69.0773	Nura-Sarysu
603	Lymnaea (Lymnaea) stagnalis	Lymnaea stagnalis	Gastropoda	Lymnaeidae	LMBI	Original	50.590593599829745	70.0075160503529	Nura-Sarysu
604	Stagnicola saridalensis	Stagnicola saridalensis	Gastropoda	Lymnaeidae	LMBI	Original	53.320338	69.363073	Ishim
605	Stagnicola (Stagnicola) archangelica	Stagnicola palustris	Gastropoda	Lymnaeidae	LMBI	Original	53.096319	70.299573	Ishim
606	Lymnaea (Lymnaea) stagnalis	Lymnaea stagnalis	Gastropoda	Lymnaeidae	LMBI	Original	53.12483627639612	70.29333306321008	Ishim
607	Lymnaea (Lymnaea) stagnalis	Lymnaea stagnalis	Gastropoda	Lymnaeidae	LMBI	Original	50.4749126913789	69.43662318871358	Nura-Sarysu
608	Lymnaea (Lymnaea) stagnalis	Lymnaea stagnalis	Gastropoda	Lymnaeidae	LMBI	Original	50.4749126913789	69.43662318871358	Nura-Sarysu
609	Radix (Radix) auricularia	Radix auricularia	Gastropoda	Lymnaeidae	LMBI	Original	50.4749126913789	69.43662318871358	Nura-Sarysu
610	Radix psilia	Radix auricularia	Gastropoda	Lymnaeidae	LMBI	Original	50.4749126913789	69.43662318871358	Nura-Sarysu
611	Peregriana fontinalis	Ampullaceana cf. lagotis	Gastropoda	Lymnaeidae	LMBI	Original	53.12483627639612	70.29333306321008	Ishim
612	Peregriana lagotis	Ampullaceana cf. lagotis	Gastropoda	Lymnaeidae	LMBI	Original	53.00768069089158	70.19058442782733	Ishim
613	Lymnaea (Lymnaea) stagnalis	Lymnaea stagnalis	Gastropoda	Lymnaeidae	LMBI	Original	53.12483627639612	70.29333306321008	Ishim
614	Radix (Radix) auricularia	Radix auricularia	Gastropoda	Lymnaeidae	LMBI	Original	53.09036933902864	70.2527239150792	Ishim
615	Radix (Radix) auricularia	Radix auricularia	Gastropoda	Lymnaeidae	LMBI	Original	53.12483627639612	70.29333306321008	Ishim
616	Radix psilia	Radix auricularia	Gastropoda	Lymnaeidae	LMBI	Original	53.12483627639612	70.29333306321008	Ishim
617	Peregriana balthica	Ampullaceana balthica	Gastropoda	Lymnaeidae	LMBI	Original	53.09036933902864	70.2527239150792	Ishim
618	Peregriana ampla	Ampullaceana ampla	Gastropoda	Lymnaeidae	LMBI	Original	53.09036933902864	70.2527239150792	Ishim
619	Peregriana lagotis	Ampullaceana cf. lagotis	Gastropoda	Lymnaeidae	LMBI	Original	53.10190860750691	70.14170309891365	Ishim
620	Peregriana lagotis	Ampullaceana cf. lagotis	Gastropoda	Lymnaeidae	LMBI	Original	53.12483627639612	70.29333306321008	Ishim
621	Peregriana balthica	Ampullaceana balthica	Gastropoda	Lymnaeidae	LMBI	Original	50.97616435006298	71.52513712961081	Ishim
622	Peregriana lagotis	Ampullaceana cf. lagotis	Gastropoda	Lymnaeidae	LMBI	Original	50.97616435006298	71.52513712961081	Ishim
623	Peregriana lagotis	Ampullaceana cf. lagotis	Gastropoda	Lymnaeidae	LMBI	Original	53.10674610171277	70.19208843149583	Ishim
624	Peregriana balthica	Ampullaceana balthica	Gastropoda	Lymnaeidae	LMBI	Original	53.00768069089158	70.19058442782733	Ishim
625	Radix (Radix) auricularia	Radix auricularia	Gastropoda	Lymnaeidae	LMBI	Original	53.12483627639612	70.29333306321008	Ishim
626	Peregriana balthica	Ampullaceana balthica	Gastropoda	Lymnaeidae	LMBI	Original	53.12483627639612	70.29333306321008	Ishim
627	Peregriana intermedia	Ampullaceana cf. lagotis	Gastropoda	Lymnaeidae	LMBI	Original	53.12483627639612	70.29333306321008	Ishim
628	Peregriana balthica	Ampullaceana balthica	Gastropoda	Lymnaeidae	LMBI	Original	53.12483627639612	70.29333306321008	Ishim
629	Peregriana ovata	Ampullaceana balthica	Gastropoda	Lymnaeidae	LMBI	Original	53.12483627639612	70.29333306321008	Ishim
630	Peregriana lagotis	Ampullaceana cf. lagotis	Gastropoda	Lymnaeidae	LMBI	Original	53.12483627639612	70.29333306321008	Ishim
631	Peregriana lagotis	Ampullaceana cf. lagotis	Gastropoda	Lymnaeidae	LMBI	Original	52.924961	69.113207	Ishim
632	Peregriana balthica	Ampullaceana balthica	Gastropoda	Lymnaeidae	LMBI	Original	52.924961	69.113207	Ishim
633	Lymnaea (Lymnaea) stagnalis	Lymnaea stagnalis	Gastropoda	Lymnaeidae	LMBI	Original	50.64611049911892	69.61108000740356	Nura-Sarysu
634	Lymnaea (Galba) subangulata	Galba truncatula	Gastropoda	Lymnaeidae	LMBI	Original	49.918651827762744	82.66674645137368	Irtysh
635	Peregriana lagotis	Ampullaceana cf. lagotis	Gastropoda	Lymnaeidae	LMBI	Original	50.192250	81.302651	Irtysh
636	Lymnaea (Lymnaea) stagnalis	Lymnaea stagnalis	Gastropoda	Lymnaeidae	LMBI	Original	48.783471	82.726961	Irtysh
637	Radix (Radix) auricularia	Radix auricularia	Gastropoda	Lymnaeidae	LMBI	Original	48.783471	82.726961	Irtysh
638	Peregriana tumida	Ampullaceana balthica	Gastropoda	Lymnaeidae	LMBI	Original	48.783471	82.726961	Irtysh
639	Radix (Radix) auricularia	Radix auricularia	Gastropoda	Lymnaeidae	LMBI	Original	49.988257078252104	82.54189730392031	Irtysh
640	Peregriana intermedia	Ampullaceana cf. lagotis	Gastropoda	Lymnaeidae	LMBI	Original	49.988257078252104	82.54189730392031	Irtysh
641	Peregriana dolgini	Peregriana dolgini	Gastropoda	Lymnaeidae	LMBI	Original	49.186194	85.894552	Irtysh
642	Lymnaea (Galba) oblonga	Galba truncatula	Gastropoda	Lymnaeidae	LMBI	Original	49.186194	85.894552	Irtysh
643	Radix (Radix) auricularia	Radix auricularia	Gastropoda	Lymnaeidae	LMBI	Original	49.186194	85.894552	Irtysh
644	Lymnaea (Lymnaea) stagnalis	Lymnaea stagnalis	Gastropoda	Lymnaeidae	LMBI	Original	47.973096698676386	85.08545403171031	Irtysh
645	Lymnaea (Lymnaea) stagnalis	Lymnaea stagnalis	Gastropoda	Lymnaeidae	LMBI	Original	47.49339	84.92963	Irtysh
646	Peregriana fontinalis	Ampullaceana cf. lagotis	Gastropoda	Lymnaeidae	LMBI	Original	47.49339	84.92963	Irtysh
647	Ladislavella (Ladislavella) terebra	Ladislavella terebra	Gastropoda	Lymnaeidae	LMBI	Original	47.49339	84.92963	Irtysh
648	Peregriana tumida	Ampullaceana balthica	Gastropoda	Lymnaeidae	LMBI	Original	50.365228	83.493552	Irtysh
649	Radix gebleri	Radix gebleri	Gastropoda	Lymnaeidae	LMBI	Original	48.944215	83.471294	Irtysh
650	Ladislavella (Ladislavella) terebra	Ladislavella terebra	Gastropoda	Lymnaeidae	LMBI	Original	48.035646	83.094926	Irtysh
651	Radix parapsilia	Radix auricularia	Gastropoda	Lymnaeidae	LMBI	Original	49.445272	83.060472	Irtysh
652	Radix (Radix) auricularia	Radix auricularia	Gastropoda	Lymnaeidae	LMBI	Original	49.445272	83.060472	Irtysh
653	Radix (Radix) auricularia	Radix auricularia	Gastropoda	Lymnaeidae	LMBI	Original	49.448372	82.638482	Irtysh
654	Peregriana tumida	Ampullaceana balthica	Gastropoda	Lymnaeidae	LMBI	Original	50.381992	83.614771	Irtysh
655	Radix (Radix) auricularia	Radix auricularia	Gastropoda	Lymnaeidae	LMBI	Original	47.808415	84.122349	Irtysh
656	Radix (Radix) auricularia	Radix auricularia	Gastropoda	Lymnaeidae	LMBI	Original	50.365228	83.493552	Irtysh
657	Peregriana intermedia	Ampullaceana cf. lagotis	Gastropoda	Lymnaeidae	LMBI	Original	50.365228	83.493552	Irtysh
658	Peregriana balthica f. ovata	Ampullaceana balthica	Gastropoda	Lymnaeidae	LMBI	Original	50.365228	83.493552	Irtysh
659	Peregriana balthica	Ampullaceana balthica	Gastropoda	Lymnaeidae	LMBI	Original	49.445272	83.060472	Irtysh
660	Peregriana intermedia	Ampullaceana cf. lagotis	Gastropoda	Lymnaeidae	LMBI	Original	50.365228	83.493552	Irtysh
661	Lymnaea (Galba) oblonga	Galba truncatula	Gastropoda	Lymnaeidae	LMBI	Original	50.365228	83.493552	Irtysh
662	Radix (Radix) auricularia	Radix auricularia	Gastropoda	Lymnaeidae	LMBI	Original	50.013869400646605	82.73370785078419	Irtysh
663	Radix (Radix) auricularia	Radix auricularia	Gastropoda	Lymnaeidae	LMBI	Original	50.013869400646605	82.73370785078419	Irtysh
664	Radix parapsilia	Radix auricularia	Gastropoda	Lymnaeidae	LMBI	Original	50.013869400646605	82.73370785078419	Irtysh
665	Radix parapsilia	Radix auricularia	Gastropoda	Lymnaeidae	LMBI	Original	47.478390	85.210992	Irtysh
666	Lymnaea (Lymnaea) stagnalis	Lymnaea stagnalis	Gastropoda	Lymnaeidae	LMBI	Original	47.478390	85.210992	Irtysh
667	Peregriana fontinalis	Ampullaceana cf. lagotis	Gastropoda	Lymnaeidae	LMBI	Original	49.510507	82.842111	Irtysh
668	Peregriana fontinalis	Ampullaceana cf. lagotis	Gastropoda	Lymnaeidae	LMBI	Original	49.445272	83.060472	Irtysh
669	Radix (Radix) auricularia	Radix auricularia	Gastropoda	Lymnaeidae	LMBI	Original	48.083357	83.154465	Irtysh
670	Peregriana ampullacea	Ampullaceana balthica	Gastropoda	Lymnaeidae	LMBI	Original	48.083357	83.154465	Irtysh
671	Radix (Radix) auricularia	Radix auricularia	Gastropoda	Lymnaeidae	LMBI	Original	47.973096698676386	85.08545403171031	Irtysh
672	Peregriana balthica f. ovata	Ampullaceana balthica	Gastropoda	Lymnaeidae	LMBI	Original	49.898354	82.719915	Irtysh
673	Peregriana fontinalis	Ampullaceana cf. lagotis	Gastropoda	Lymnaeidae	LMBI	Original	49.898355	82.719916	Irtysh
674	Lymnaea (Kazakhlymnaea) taurica kazakensis	Kazakhlymnaea taurica kazakensis	Gastropoda	Lymnaeidae	LMBI	Original			Irtysh
675	Lymnaea (Lymnaea) stagnalis	Lymnaea stagnalis	Gastropoda	Lymnaeidae	LMBI	Original			Irtysh
676	Peregriana fontinalis	Ampullaceana cf. lagotis	Gastropoda	Lymnaeidae	LMBI	Original	50.365228	83.493552	Irtysh
677	Peregriana intermedia	Ampullaceana cf. lagotis	Gastropoda	Lymnaeidae	LMBI	Original	48.75999	82.38723	Irtysh
678	Peregriana balthica	Ampullaceana balthica	Gastropoda	Lymnaeidae	LMBI	Original	50.267483	83.236532	Irtysh
679	Radix (Radix) auricularia	Radix auricularia	Gastropoda	Lymnaeidae	LMBI	Original	50.119897	82.490927	Irtysh
680	Radix (Radix) auricularia	Radix auricularia	Gastropoda	Lymnaeidae	LMBI	Original	50.365228	83.493552	Irtysh
681	Lymnaea (Lymnaea) stagnalis	Lymnaea stagnalis	Gastropoda	Lymnaeidae	LMBI	Original	48.888297	83.309107	Irtysh
682	Peregriana balthica	Ampullaceana balthica	Gastropoda	Lymnaeidae	LMBI	Original	49.225388	85.885713	Irtysh
683	Radix parapsilia	Radix auricularia	Gastropoda	Lymnaeidae	LMBI	Original	48.888297	83.309107	Irtysh
684	Radix (Radix) auricularia	Radix auricularia	Gastropoda	Lymnaeidae	LMBI	Original	48.888297	83.309107	Irtysh
685	Peregriana fontinalis	Ampullaceana cf. lagotis	Gastropoda	Lymnaeidae	LMBI	Original	49.225388	85.885713	Irtysh
686	Peregriana lagotis	Ampullaceana cf. lagotis	Gastropoda	Lymnaeidae	LMBI	Original	49.53039479831328	86.51595271794628	Irtysh
687	Lymnaea (Galba) oblonga	Galba truncatula	Gastropoda	Lymnaeidae	LMBI	Original	49.717281	82.684281	Irtysh
689	Radix (Radix) auricularia	Radix auricularia	Gastropoda	Lymnaeidae	LMBI	Original	48.751093838428865	82.40149501219653	Irtysh
690	Peregriana tumida	Ampullaceana balthica	Gastropoda	Lymnaeidae	LMBI	Original	48.400720	82.844476	Irtysh
691	Peregriana balthica	Ampullaceana balthica	Gastropoda	Lymnaeidae	LMBI	Original	48.751093838428865	82.40149501219653	Irtysh
693	Peregriana balthica	Ampullaceana balthica	Gastropoda	Lymnaeidae	LMBI	Original	48.783471	82.726961	Irtysh
694	Peregriana lagotis	Ampullaceana cf. lagotis	Gastropoda	Lymnaeidae	LMBI	Original	47.455325885750646	84.87217145726801	Irtysh
695	Galba truncatula	Galba truncatula	Gastropoda	Lymnaeidae	LMBI	Original	47.455325885750646	84.87217145726801	Irtysh
696	Radix (Radix) auricularia	Radix auricularia	Gastropoda	Lymnaeidae	LMBI	Original	49.988257078252104	82.54189730392031	Irtysh
697	Peregriana lagotis	Ampullaceana cf. lagotis	Gastropoda	Lymnaeidae	LMBI	Original	49.53039479831328	86.51595271794628	Irtysh
698	Peregriana fontinalis	Ampullaceana cf. lagotis	Gastropoda	Lymnaeidae	LMBI	Original	53.605358	66.201986	Ishim
699	Galba (Galba) truncatula	Galba truncatula	Gastropoda	Lymnaeidae	LMBI	Original	50.365228	83.493552	Irtysh
700	Peregriana balthica f. ovata	Ampullaceana balthica	Gastropoda	Lymnaeidae	LMBI	Original	50.365228	83.493552	Irtysh
701	Peregriana fontinalis	Ampullaceana cf. lagotis	Gastropoda	Lymnaeidae	LMBI	Original	50.013869400646605	82.73370785078419	Irtysh
702	Radix parapsilia	Radix auricularia	Gastropoda	Lymnaeidae	LMBI	Original	50.013869400646605	82.73370785078419	Irtysh
703	Radix auricularia	Radix auricularia	Gastropoda	Lymnaeidae	LMBI	Original	49.61491860406855	83.52308539020146	Irtysh
704	Lymnaea auricularia	Radix auricularia	Gastropoda	Lymnaeidae	LMBI	Original	49.61491860406855	83.52308539020146	Irtysh
705	Radix auricularia	Radix auricularia	Gastropoda	Lymnaeidae	LMBI	Original	50.3617988465138	80.44905488847735	Irtysh
706	Peregriana balthica	Ampullaceana balthica	Gastropoda	Lymnaeidae	LMBI	Original	50.3617988465138	80.44905488847735	Irtysh
707	Peregriana balthica	Ampullaceana balthica	Gastropoda	Lymnaeidae	LMBI	Original	50.04029954022569	82.46058937654544	Irtysh
708	Peregriana balthica	Ampullaceana balthica	Gastropoda	Lymnaeidae	LMBI	Original	50.04029954022569	82.46058937654544	Irtysh
709	Peregriana ampullacea	Ampullaceana balthica	Gastropoda	Lymnaeidae	LMBI	Original	50.3617988465138	80.44905488847735	Irtysh
710	Radix auricularia	Radix auricularia	Gastropoda	Lymnaeidae	LMBI	Original	50.3617988465138	80.44905488847735	Irtysh
711	Lymnaea stagnalis	Lymnaea stagnalis	Gastropoda	Lymnaeidae	LMBI	Original	50.3617988465138	80.44905488847735	Irtysh
712	Peregriana balthica	Ampullaceana balthica	Gastropoda	Lymnaeidae	LMBI	Original	50.3617988465138	80.44905488847735	Irtysh
713	Lymnaea (Lymnaea) stagnalis	Lymnaea stagnalis	Gastropoda	Lymnaeidae	LMBI	Original	50.51011908361233	69.46455593029852	Nura-Sarysu
714	Peregriana balthica	Ampullaceana balthica	Gastropoda	Lymnaeidae	LMBI	Original	50.51011908361233	69.46455593029852	Nura-Sarysu
715	Stagnicola saridalensis	Stagnicola saridalensis	Gastropoda	Lymnaeidae	LMBI	Original	50.51011908361233	69.46455593029852	Nura-Sarysu
716	Lymnaea (Lymnaea) stagnalis	Lymnaea stagnalis	Gastropoda	Lymnaeidae	LMBI	Original	50.51011908361233	69.46455593029852	Nura-Sarysu
717	Radix (Radix) auricularia	Radix auricularia	Gastropoda	Lymnaeidae	LMBI	Original	50.51011908361233	69.46455593029852	Nura-Sarysu
718	Peregriana balthica	Ampullaceana balthica	Gastropoda	Lymnaeidae	LMBI	Original	50.51011908361233	69.46455593029852	Nura-Sarysu
719	Stagnicola saridalensis	Stagnicola saridalensis	Gastropoda	Lymnaeidae	LMBI	Original	50.51011908361233	69.46455593029852	Nura-Sarysu
720	Radix cf. euphratica		Gastropoda	Lymnaeidae	LMBI	Original		Aral-Syr Darya	Aral-Syr Darya
721	Galba almaatina	Galba truncatula	Gastropoda	Lymnaeidae	LMBI	Original	43.102330	76.900765	Balkhash-Alakol
722	Peregriana balthica	Ampullaceana balthica	Gastropoda	Lymnaeidae	LMBI	Original	49.96916795626143	74.70558715715988	Nura-Sarysu
723	Peregriana ampullacea	Ampullaceana balthica	Gastropoda	Lymnaeidae	LMBI	Original	49.96916795626143	74.70558715715988	Nura-Sarysu
724	Peregriana ampla	Ampullaceana ampla	Gastropoda	Lymnaeidae	LMBI	Original	49.96916795626143	74.70558715715988	Nura-Sarysu
725	Radix (Radix) auricularia	Radix auricularia	Gastropoda	Lymnaeidae	LMBI	Original	49.96916795626143	74.70558715715988	Nura-Sarysu
726	Lymnaea (Lymnaea) stagnalis	Lymnaea stagnalis	Gastropoda	Lymnaeidae	LMBI	Original	49.96916795626143	74.70558715715988	Nura-Sarysu
727	Radix (Radix) auricularia	Radix auricularia	Gastropoda	Lymnaeidae	LMBI	Original	51.832576	74.667613	Irtysh
728	Peregriana balthica	Ampullaceana balthica	Gastropoda	Lymnaeidae	LMBI	Original	51.832576	74.667613	Irtysh
729	Lymnaea (Lymnaea) stagnalis	Lymnaea stagnalis	Gastropoda	Lymnaeidae	LMBI	Original	51.832576	74.667613	Irtysh
730	Lymnaea (Lymnaea) stagnalis	Lymnaea stagnalis	Gastropoda	Lymnaeidae	LMBI	Original	50.816540	73.300353	Ishim
731	Radix (Radix) auricularia	Radix auricularia	Gastropoda	Lymnaeidae	LMBI	Original	50.816540	73.300353	Ishim
732	Peregriana balthica	Ampullaceana balthica	Gastropoda	Lymnaeidae	LMBI	Original	50.816540	73.300353	Ishim
733	Lymnaea (Lymnaea) stagnalis	Lymnaea stagnalis	Gastropoda	Lymnaeidae	LMBI	Original	50.11406889681588	73.09533553446134	Nura-Sarysu
734	Lymnaea (Kazakhlymnaea) taurica kazakensis	Kazakhlymnaea taurica kazakensis	Gastropoda	Lymnaeidae	LMBI	Original	50.11406889681588	73.09533553446134	Nura-Sarysu
735	Lymnaea (Lymnaea) stagnalis	Lymnaea stagnalis	Gastropoda	Lymnaeidae	LMBI	Original	50.857469	74.044597	Irtysh
736	Radix (Radix) auricularia	Radix auricularia	Gastropoda	Lymnaeidae	LMBI	Original	50.857469	74.044597	Irtysh
737	Peregriana balthica	Ampullaceana balthica	Gastropoda	Lymnaeidae	LMBI	Original	50.857469	74.044597	Irtysh
738	Radix (Radix) auricularia	Radix auricularia	Gastropoda	Lymnaeidae	LMBI	Original	48.587686	65.631526	Tobol-Turgay
739	Lymnaea (Lymnaea) stagnalis	Lymnaea stagnalis	Gastropoda	Lymnaeidae	LMBI	Original	50.804490	73.701385	Ishim
740	Peregriana balthica	Ampullaceana balthica	Gastropoda	Lymnaeidae	LMBI	Original	50.804490	73.701385	Ishim
741	Radix (Radix) auricularia	Radix auricularia	Gastropoda	Lymnaeidae	LMBI	Original	50.804490	73.701385	Ishim
742	Peregriana lagotis	Ampullaceana cf. lagotis	Gastropoda	Lymnaeidae	LMBI	Original	50.804490	73.701385	Ishim
743	Lymnaea (Lymnaea) stagnalis	Lymnaea stagnalis	Gastropoda	Lymnaeidae	LMBI	Original	50.521274	74.250034	Irtysh
744	Radix (Radix) auricularia	Radix auricularia	Gastropoda	Lymnaeidae	LMBI	Original	51.261437	74.253270	Irtysh
745	Peregriana balthica	Ampullaceana balthica	Gastropoda	Lymnaeidae	LMBI	Original	51.261437	74.253270	Irtysh
746	Peregriana novikovi	Ampullaceana balthica	Gastropoda	Lymnaeidae	LMBI	Original	51.261437	74.253270	Irtysh
747	Lymnaea (Lymnaea) fragilis	Lymnaea stagnalis	Gastropoda	Lymnaeidae	LMBI	Original	51.261437	74.253270	Irtysh
748	Radix (Radix) auricularia	Radix auricularia	Gastropoda	Lymnaeidae	LMBI	Original	48.271453	69.557330	Nura-Sarysu
749	Lymnaea (Lymnaea) stagnalis	Lymnaea stagnalis	Gastropoda	Lymnaeidae	LMBI	Original	48.271453	69.557330	Nura-Sarysu
750	Peregriana intermedia	Ampullaceana cf. lagotis	Gastropoda	Lymnaeidae	LMBI	Original	48.271453	69.557330	Nura-Sarysu
751	Peregriana balthica	Ampullaceana balthica	Gastropoda	Lymnaeidae	LMBI	Original	50.082370	73.503797	Nura-Sarysu
752	Radix (Radix) auricularia	Radix auricularia	Gastropoda	Lymnaeidae	LMBI	Original	50.082370	73.503797	Nura-Sarysu
753	Lymnaea (Lymnaea) stagnalis	Lymnaea stagnalis	Gastropoda	Lymnaeidae	LMBI	Original	50.082370	73.503797	Nura-Sarysu
754	Radix (Radix) auricularia	Radix auricularia	Gastropoda	Lymnaeidae	LMBI	Original			Nura-Sarysu
755	Peregriana balthica	Ampullaceana balthica	Gastropoda	Lymnaeidae	LMBI	Original			Nura-Sarysu
756	Lymnaea (Kazakhlymnaea) taurica kazakensis	Kazakhlymnaea taurica kazakensis	Gastropoda	Lymnaeidae	LMBI	Original	50.004762	63.887357	Tobol-Turgay
757	Lymnaea (Kazakhlymnaea) taurica kazakensis	Kazakhlymnaea taurica kazakensis	Gastropoda	Lymnaeidae	LMBI	Original	51.67202780432141	64.46129000234679	Tobol-Turgay
758	Lymnaea (Kazakhlymnaea) taurica kazakensis	Kazakhlymnaea taurica kazakensis	Gastropoda	Lymnaeidae	LMBI	Original	50.08879289031267	63.99520310066297	Tobol-Turgay
759	Lymnaea (Kazakhlymnaea) taurica kazakensis	Kazakhlymnaea taurica kazakensis	Gastropoda	Lymnaeidae	LMBI	Original	50.311942	64.192908	Tobol-Turgay
760	Lymnaea (Kazakhlymnaea) taurica kazakensis	Kazakhlymnaea taurica kazakensis	Gastropoda	Lymnaeidae	LMBI	Original	53.602051	65.062675	Tobol-Turgay
761	Lymnaea (Kazakhlymnaea) taurica kazakensis	Kazakhlymnaea taurica kazakensis	Gastropoda	Lymnaeidae	LMBI	Original	50.041176624425844	68.92039891293994	Nura-Sarysu
762	Lymnaea (Kazakhlymnaea) taurica kazakensis	Kazakhlymnaea taurica kazakensis	Gastropoda	Lymnaeidae	LMBI	Original	52.162305	64.419186	Tobol-Turgay
763	Lymnaea (Kazakhlymnaea) taurica kazakensis	Kazakhlymnaea taurica kazakensis	Gastropoda	Lymnaeidae	LMBI	Original	50.16073177032307	64.1014300533232	Tobol-Turgay
764	Lymnaea (Kazakhlymnaea) taurica kazakensis	Kazakhlymnaea taurica kazakensis	Gastropoda	Lymnaeidae	LMBI	Original	50.012149919309785	64.08513054844312	Tobol-Turgay
765	Lymnaea (Kazakhlymnaea) taurica kazakensis	Kazakhlymnaea taurica kazakensis	Gastropoda	Lymnaeidae	LMBI	Original	50.311942	64.192908	Tobol-Turgay
766	Lymnaea (Kazakhlymnaea) taurica kazakensis	Kazakhlymnaea taurica kazakensis	Gastropoda	Lymnaeidae	LMBI	Original	50.218616612702995	68.83040038677996	Nura-Sarysu
767	Lymnaea (Kazakhlymnaea) taurica kazakensis	Kazakhlymnaea taurica kazakensis	Gastropoda	Lymnaeidae	LMBI	Original	52.60610326167262	64.75584130749755	Tobol-Turgay
768	Lymnaea (Kazakhlymnaea) taurica kazakensis	Kazakhlymnaea taurica kazakensis	Gastropoda	Lymnaeidae	LMBI	Original	50.2317	64.0780	Tobol-Turgay
769	Lymnaea (Kazakhlymnaea) taurica kazakensis	Kazakhlymnaea taurica kazakensis	Gastropoda	Lymnaeidae	LMBI	Original	50.2317	64.0780	Tobol-Turgay
770	Lymnaea (Kazakhlymnaea) taurica kazakensis	Kazakhlymnaea taurica kazakensis	Gastropoda	Lymnaeidae	LMBI	Original	51.460843	64.501366	Tobol-Turgay
771	Lymnaea (Kazakhlymnaea) taurica kazakensis	Kazakhlymnaea taurica kazakensis	Gastropoda	Lymnaeidae	LMBI	Original	51.33602143732872	64.44633172707753	Tobol-Turgay
773	Lymnaea (Kazakhlymnaea) taurica kazakensis	Kazakhlymnaea taurica kazakensis	Gastropoda	Lymnaeidae	LMBI	Original	52.831617	61.995523	Tobol-Turgay
774	Lymnaea (Kazakhlymnaea) taurica kazakensis	Kazakhlymnaea taurica kazakensis	Gastropoda	Lymnaeidae	LMBI	Original	52.60610326167262	64.75584130749755	Tobol-Turgay
775	Lymnaea (Kazakhlymnaea) taurica kazakensis	Kazakhlymnaea taurica kazakensis	Gastropoda	Lymnaeidae	LMBI	Original	50.218616612702995	68.83040038677996	Nura-Sarysu
776	Lymnaea (Kazakhlymnaea) taurica kazakensis	Kazakhlymnaea taurica kazakensis	Gastropoda	Lymnaeidae	LMBI	Original	52.84022	62.02043	Tobol-Turgay
777	Lymnaea (Kazakhlymnaea) taurica kazakensis	Kazakhlymnaea taurica kazakensis	Gastropoda	Lymnaeidae	LMBI	Original	53.747169	64.826129	Tobol-Turgay
778	Lymnaea (Kazakhlymnaea) taurica kazakensis	Kazakhlymnaea taurica kazakensis	Gastropoda	Lymnaeidae	LMBI	Original	50.012149919309785	64.08513054844312	Tobol-Turgay
779	Lymnaea (Kazakhlymnaea) taurica kazakensis	Kazakhlymnaea taurica kazakensis	Gastropoda	Lymnaeidae	LMBI	Original	52.989574194529574	64.97219735723215	Tobol-Turgay
780	Ladislavella (Ladislavella) terebra	Ladislavella terebra	Gastropoda	Lymnaeidae	LMBI	Original	50.311942	64.192908	Tobol-Turgay
781	Stagnicola saridalensis	Stagnicola saridalensis	Gastropoda	Lymnaeidae	LMBI	Original	53.290793	65.040001	Tobol-Turgay
782	Ladislavella (Ladislavella) terebra	Ladislavella terebra	Gastropoda	Lymnaeidae	LMBI	Original	52.60610326167262	64.75584130749755	Tobol-Turgay
783	Lymnaea (Lymnaea) stagnalis	Lymnaea stagnalis	Gastropoda	Lymnaeidae	LMBI	Original	53.747169	64.826129	Tobol-Turgay
784	Peregriana lagotis	Ampullaceana cf. lagotis	Gastropoda	Lymnaeidae	LMBI	Original	53.747169	64.826129	Tobol-Turgay
785	Peregriana tumida	Ampullaceana balthica	Gastropoda	Lymnaeidae	LMBI	Original	50.012149919309785	64.08513054844312	Tobol-Turgay
786	Peregriana ampullacea	Ampullaceana balthica	Gastropoda	Lymnaeidae	LMBI	Original	53.602051	65.062675	Tobol-Turgay
787	Peregriana balthica	Ampullaceana balthica	Gastropoda	Lymnaeidae	LMBI	Original	53.602051	65.062675	Tobol-Turgay
788	Peregriana ampullacea	Ampullaceana balthica	Gastropoda	Lymnaeidae	LMBI	Original	54.012005	64.684515	Tobol-Turgay
789	Peregriana balthica	Ampullaceana balthica	Gastropoda	Lymnaeidae	LMBI	Original	54.012005	64.684515	Tobol-Turgay
790	Peregriana tumida	Ampullaceana balthica	Gastropoda	Lymnaeidae	LMBI	Original	54.012005	64.684515	Tobol-Turgay
791	Peregriana lagotis	Ampullaceana cf. lagotis	Gastropoda	Lymnaeidae	LMBI	Original	52.162305	64.419186	Tobol-Turgay
792	Peregriana tumida	Ampullaceana balthica	Gastropoda	Lymnaeidae	LMBI	Original	52.162305	64.419186	Tobol-Turgay
793	Peregriana balthica	Ampullaceana balthica	Gastropoda	Lymnaeidae	LMBI	Original	52.162305	64.419186	Tobol-Turgay
794	Radix (Radix) auricularia	Radix auricularia	Gastropoda	Lymnaeidae	LMBI	Original	52.162305	64.419186	Tobol-Turgay
795	Peregriana lagotis	Ampullaceana cf. lagotis	Gastropoda	Lymnaeidae	LMBI	Original	50.218616612702995	68.83040038677996	Nura-Sarysu
796	Peregriana balthica	Ampullaceana balthica	Gastropoda	Lymnaeidae	LMBI	Original	50.218616612702995	68.83040038677996	Nura-Sarysu
797	Lymnaea (Lymnaea) stagnalis	Lymnaea stagnalis	Gastropoda	Lymnaeidae	LMBI	Original	51.460843	64.501366	Tobol-Turgay
798	Peregriana tumida	Ampullaceana balthica	Gastropoda	Lymnaeidae	LMBI	Original	53.324560285715336	65.57601221992795	Ishim
800	Peregriana balthica	Ampullaceana balthica	Gastropoda	Lymnaeidae	LMBI	Original	54.133681538928876	65.72671540359623	Tobol-Turgay
801	Peregriana balthica	Ampullaceana balthica	Gastropoda	Lymnaeidae	LMBI	Original	53.66992966072906	66.46946442543172	Ishim
802	Peregriana balthica	Ampullaceana balthica	Gastropoda	Lymnaeidae	LMBI	Original	52.60610326167262	64.75584130749755	Tobol-Turgay
803	Peregriana novikovi	Ampullaceana balthica	Gastropoda	Lymnaeidae	LMBI	Original	52.60610326167262	64.75584130749755	Tobol-Turgay
804	Peregriana lagotis	Ampullaceana cf. lagotis	Gastropoda	Lymnaeidae	LMBI	Original	52.60610326167262	64.75584130749755	Tobol-Turgay
805	Peregriana lagotis	Ampullaceana cf. lagotis	Gastropoda	Lymnaeidae	LMBI	Original	50.16400569951483	68.72021610903185	Nura-Sarysu
806	Lymnaea (Lymnaea) stagnalis	Lymnaea stagnalis	Gastropoda	Lymnaeidae	LMBI	Original	52.60610326167262	64.75584130749755	Tobol-Turgay
807	Radix parapsilia	Radix auricularia	Gastropoda	Lymnaeidae	LMBI	Original	53.290793	65.040001	Tobol-Turgay
808	Peregriana balthica	Ampullaceana balthica	Gastropoda	Lymnaeidae	LMBI	Original	53.290793	65.040001	Tobol-Turgay
809	Peregriana tumida	Ampullaceana balthica	Gastropoda	Lymnaeidae	LMBI	Original	53.290793	65.040001	Tobol-Turgay
810	Peregriana novikovi	Ampullaceana balthica	Gastropoda	Lymnaeidae	LMBI	Original	53.290793	65.040001	Tobol-Turgay
811	Peregriana ampullacea	Ampullaceana balthica	Gastropoda	Lymnaeidae	LMBI	Original	50.16400569951483	68.72021610903185	Nura-Sarysu
812	Lymnaea (Lymnaea) stagnalis	Lymnaea stagnalis	Gastropoda	Lymnaeidae	LMBI	Original	53.324560285715336	65.57601221992795	Ishim
813	Peregriana balthica	Ampullaceana balthica	Gastropoda	Lymnaeidae	LMBI	Original	50.16400569951483	68.72021610903185	Nura-Sarysu
814	Peregriana lagotis	Ampullaceana cf. lagotis	Gastropoda	Lymnaeidae	LMBI	Original	50.16073177032307	64.1014300533232	Tobol-Turgay
815	Stagnicola saridalensis	Stagnicola saridalensis	Gastropoda	Lymnaeidae	LMBI	Original	50.16073177032307	64.1014300533232	Tobol-Turgay
816	Lymnaea (Lymnaea) stagnalis	Lymnaea stagnalis	Gastropoda	Lymnaeidae	LMBI	Original	51.33602143732872	64.44633172707753	Tobol-Turgay
817	Lymnaea (Lymnaea) stagnalis	Lymnaea stagnalis	Gastropoda	Lymnaeidae	LMBI	Original	51.370706	64.315121	Tobol-Turgay
818	Peregriana tumida	Ampullaceana balthica	Gastropoda	Lymnaeidae	LMBI	Original	50.16073177032307	64.1014300533232	Tobol-Turgay
819	Lymnaea (Lymnaea) stagnalis	Lymnaea stagnalis	Gastropoda	Lymnaeidae	LMBI	Original	51.350455	64.340752	Tobol-Turgay
820	Lymnaea (Lymnaea) stagnalis	Lymnaea stagnalis	Gastropoda	Lymnaeidae	LMBI	Original	50.2814588777425	64.18915049250596	Tobol-Turgay
821	Lymnaea (Lymnaea) stagnalis	Lymnaea stagnalis	Gastropoda	Lymnaeidae	LMBI	Original	50.311942	64.192908	Tobol-Turgay
822	Lymnaea (Lymnaea) stagnalis	Lymnaea stagnalis	Gastropoda	Lymnaeidae	LMBI	Original	50.16073177032307	64.1014300533232	Tobol-Turgay
823	Stagnicola saridalensis	Stagnicola saridalensis	Gastropoda	Lymnaeidae	LMBI	Original	52.60610326167262	64.75584130749755	Tobol-Turgay
824	Lymnaea (Lymnaea) stagnalis	Lymnaea stagnalis	Gastropoda	Lymnaeidae	LMBI	Original	53.12130677283586	65.88909411690638	Ishim
825	Lymnaea (Lymnaea) stagnalis	Lymnaea stagnalis	Gastropoda	Lymnaeidae	LMBI	Original	54.133681538928876	65.72671540359623	Tobol-Turgay
826	Lymnaea (Lymnaea) stagnalis	Lymnaea stagnalis	Gastropoda	Lymnaeidae	LMBI	Original	50.012149919309785	64.08513054844312	Tobol-Turgay
827	Myxas glutinosa	Myxas glutinosa	Gastropoda	Lymnaeidae	LMBI	Original	51.105670	64.943811	Tobol-Turgay
828	Radix (Radix) auricularia	Radix auricularia	Gastropoda	Lymnaeidae	LMBI	Original	51.105670	64.943811	Tobol-Turgay
829	Peregriana ampla	Ampullaceana ampla	Gastropoda	Lymnaeidae	LMBI	Original	51.105670	64.943811	Tobol-Turgay
830	Lymnaea (Lymnaea) stagnalis	Lymnaea stagnalis	Gastropoda	Lymnaeidae	LMBI	Original	50.218616612702995	68.83040038677996	Nura-Sarysu
831	Lymnaea (Lymnaea) stagnalis	Lymnaea stagnalis	Gastropoda	Lymnaeidae	LMBI	Original	51.460843	64.501366	Tobol-Turgay
832	Lymnaea (Lymnaea) stagnalis	Lymnaea stagnalis	Gastropoda	Lymnaeidae	LMBI	Original	51.350455	64.340752	Tobol-Turgay
833	Lymnaea (Lymnaea) stagnalis	Lymnaea stagnalis	Gastropoda	Lymnaeidae	LMBI	Original	50.012149919309785	64.08513054844312	Tobol-Turgay
834	Ladislavella (Ladislavella) terebra	Ladislavella terebra	Gastropoda	Lymnaeidae	LMBI	Original	52.572610	65.618723	Ishim
835	Lymnaea (Kazakhlymnaea) taurica kazakensis	Kazakhlymnaea taurica kazakensis	Gastropoda	Lymnaeidae	LMBI	Original	53.290793	65.040001	Tobol-Turgay
836	Lymnaea (Lymnaea) fragilis	Lymnaea stagnalis	Gastropoda	Lymnaeidae	LMBI	Original	53.292352	65.060972	Tobol-Turgay
837	Lymnaea (Lymnaea) fragilis	Lymnaea stagnalis	Gastropoda	Lymnaeidae	LMBI	Original	52.60610326167262	64.75584130749755	Tobol-Turgay
838	Lymnaea (Lymnaea) stagnalis	Lymnaea stagnalis	Gastropoda	Lymnaeidae	LMBI	Original	51.105670	64.943811	Tobol-Turgay
839	Lymnaea (Lymnaea) fragilis	Lymnaea stagnalis	Gastropoda	Lymnaeidae	LMBI	Original	50.218616612702995	68.83040038677996	Nura-Sarysu
840	Lymnaea (Lymnaea) stagnalis	Lymnaea stagnalis	Gastropoda	Lymnaeidae	LMBI	Original
841	Lymnaea (Lymnaea) stagnalis	Lymnaea stagnalis	Gastropoda	Lymnaeidae	LMBI	Original	53.12130677283586	65.88909411690638	Ishim
842	Lymnaea (Lymnaea) stagnalis	Lymnaea stagnalis	Gastropoda	Lymnaeidae	LMBI	Original	52.572610	65.618723	Ishim
843	Lymnaea (Lymnaea) stagnalis	Lymnaea stagnalis	Gastropoda	Lymnaeidae	LMBI	Original	51.455764446698375	64.49252531387204	Tobol-Turgay
844	Lymnaea (Lymnaea) stagnalis	Lymnaea stagnalis	Gastropoda	Lymnaeidae	LMBI	Original	50.311942	64.192908	Tobol-Turgay
845	Lymnaea (Lymnaea) stagnalis	Lymnaea stagnalis	Gastropoda	Lymnaeidae	LMBI	Original	50.311942	64.192908	Tobol-Turgay
846	Stagnicola (Stagnicola) palustris	Stagnicola palustris	Gastropoda	Lymnaeidae	LMBI	Original	52.572610	65.618723	Ishim
847	Lymnaea (Lymnaea) stagnalis	Lymnaea stagnalis	Gastropoda	Lymnaeidae	LMBI	Original	51.67202780432141	64.46129000234679	Tobol-Turgay
848	Lymnaea (Lymnaea) stagnalis	Lymnaea stagnalis	Gastropoda	Lymnaeidae	LMBI	Original	50.311942	64.192908	Tobol-Turgay
849	Lymnaea (Lymnaea) stagnalis	Lymnaea stagnalis	Gastropoda	Lymnaeidae	LMBI	Original	50.012149919309785	64.08513054844312	Tobol-Turgay
850	Lymnaea (Lymnaea) stagnalis	Lymnaea stagnalis	Gastropoda	Lymnaeidae	LMBI	Original	53.7821808185884	61.62470870001111	Tobol-Turgay
851	Lymnaea (Lymnaea) stagnalis	Lymnaea stagnalis	Gastropoda	Lymnaeidae	LMBI	Original	50.218616612702995	68.83040038677996	Nura-Sarysu
852	Stagnicola saridalensis	Stagnicola saridalensis	Gastropoda	Lymnaeidae	LMBI	Original	53.7821808185884	61.62470870001111	Tobol-Turgay
853	Stagnicola (Stagnicola) palustris	Stagnicola palustris	Gastropoda	Lymnaeidae	LMBI	Original	50.16073177032307	64.1014300533232	Tobol-Turgay
854	Stagnicola (Stagnicola) palustris	Stagnicola palustris	Gastropoda	Lymnaeidae	LMBI	Original	53.290793	65.040001	Tobol-Turgay
855	Stagnicola (Stagnicola) palustris	Stagnicola palustris	Gastropoda	Lymnaeidae	LMBI	Original	50.311942	64.192908	Tobol-Turgay
856	Stagnicola (Stagnicola) palustris	Stagnicola palustris	Gastropoda	Lymnaeidae	LMBI	Original	53.12130677283586	65.88909411690638	Ishim
857	Stagnicola (Stagnicola) palustris	Stagnicola palustris	Gastropoda	Lymnaeidae	LMBI	Original	53.66992966072906	66.46946442543172	Ishim
858	Stagnicola (Stagnicola) palustris	Stagnicola palustris	Gastropoda	Lymnaeidae	LMBI	Original	50.218616612702995	68.83040038677996	Nura-Sarysu
859	Stagnicola (Stagnicola) palustris	Stagnicola palustris	Gastropoda	Lymnaeidae	LMBI	Original	50.218616612702995	68.83040038677996	Nura-Sarysu
860	Lymnaea (Lymnaea) stagnalis	Lymnaea stagnalis	Gastropoda	Lymnaeidae	LMBI	Original	53.290793	65.040001	Tobol-Turgay
861	Myxas glutinosa	Myxas glutinosa	Gastropoda	Lymnaeidae	LMBI	Original	51.105670	64.943811	Tobol-Turgay
862	Lymnaea (Lymnaea) stagnalis	Lymnaea stagnalis	Gastropoda	Lymnaeidae	LMBI	Original			Tobol-Turgay
863	Lymnaea (Lymnaea) stagnalis	Lymnaea stagnalis	Gastropoda	Lymnaeidae	LMBI	Original			Tobol-Turgay
864	Lymnaea (Lymnaea) stagnalis	Lymnaea stagnalis	Gastropoda	Lymnaeidae	LMBI	Original	51.67202780432141	64.46129000234679	Tobol-Turgay
865	Lymnaea (Lymnaea) stagnalis	Lymnaea stagnalis	Gastropoda	Lymnaeidae	LMBI	Original	54.012005	64.684515	Tobol-Turgay
866	Lymnaea (Lymnaea) stagnalis	Lymnaea stagnalis	Gastropoda	Lymnaeidae	LMBI	Original	50.041176624425844	68.92039891293994	Nura-Sarysu
867	Lymnaea (Lymnaea) stagnalis	Lymnaea stagnalis	Gastropoda	Lymnaeidae	LMBI	Original	53.602051	65.062675	Tobol-Turgay
868	Lymnaea (Lymnaea) fragilis	Lymnaea stagnalis	Gastropoda	Lymnaeidae	LMBI	Original	50.218616612702995	68.83040038677996	Nura-Sarysu
869	Lymnaea (Lymnaea) stagnalis	Lymnaea stagnalis	Gastropoda	Lymnaeidae	LMBI	Original			Tobol-Turgay
870	Lymnaea (Lymnaea) stagnalis	Lymnaea stagnalis	Gastropoda	Lymnaeidae	LMBI	Original	52.162305	64.419186	Tobol-Turgay
871	Radix (Radix) auricularia	Radix auricularia	Gastropoda	Lymnaeidae	LMBI	Original	54.133681538928876	65.72671540359623	Tobol-Turgay
872	Radix (Radix) auricularia	Radix auricularia	Gastropoda	Lymnaeidae	LMBI	Original	53.323162	65.571367	Ishim
873	Radix (Radix) auricularia	Radix auricularia	Gastropoda	Lymnaeidae	LMBI	Original	51.67202780432141	64.46129000234679	Tobol-Turgay
874	Radix psilia	Radix auricularia	Gastropoda	Lymnaeidae	LMBI	Original	50.311942	64.192908	Tobol-Turgay
875	Radix psilia	Radix auricularia	Gastropoda	Lymnaeidae	LMBI	Original	50.790494	64.793777	Tobol-Turgay
876	Radix psilia	Radix auricularia	Gastropoda	Lymnaeidae	LMBI	Original	51.105670	64.943811	Tobol-Turgay
877	Radix psilia	Radix auricularia	Gastropoda	Lymnaeidae	LMBI	Original	49.688731	63.548880	Tobol-Turgay
878	Peregriana balthica	Ampullaceana balthica	Gastropoda	Lymnaeidae	LMBI	Original	51.350455	64.340752	Tobol-Turgay
879	Peregriana ampullacea	Ampullaceana balthica	Gastropoda	Lymnaeidae	LMBI	Original	50.012149919309785	64.08513054844312	Tobol-Turgay
880	Peregriana lagotis	Ampullaceana cf. lagotis	Gastropoda	Lymnaeidae	LMBI	Original			Tobol-Turgay
881	Peregriana balthica	Ampullaceana balthica	Gastropoda	Lymnaeidae	LMBI	Original	50.012149919309785	64.08513054844312	Tobol-Turgay
882	Peregriana ampullacea	Ampullaceana balthica	Gastropoda	Lymnaeidae	LMBI	Original	51.455764446698375	64.49252531387204	Tobol-Turgay
883	Peregriana tumida	Ampullaceana balthica	Gastropoda	Lymnaeidae	LMBI	Original	53.66992966072906	66.46946442543172	Ishim
884	Peregriana balthica	Ampullaceana balthica	Gastropoda	Lymnaeidae	LMBI	Original	51.67202780432141	64.46129000234679	Tobol-Turgay
885	Peregriana balthica	Ampullaceana balthica	Gastropoda	Lymnaeidae	LMBI	Original	52.572610	65.618723	Ishim
886	Peregriana balthica	Ampullaceana balthica	Gastropoda	Lymnaeidae	LMBI	Original	50.218616612702995	68.83040038677996	Nura-Sarysu
887	Peregriana lagotis	Ampullaceana cf. lagotis	Gastropoda	Lymnaeidae	LMBI	Original	50.218616612702995	68.83040038677996	Nura-Sarysu
888	Peregriana tumida	Ampullaceana balthica	Gastropoda	Lymnaeidae	LMBI	Original			Tobol-Turgay
889	Peregriana ampullacea	Ampullaceana balthica	Gastropoda	Lymnaeidae	LMBI	Original			Tobol-Turgay
890	Lymnaea (Kazakhlymnaea) taurica kazakensis	Kazakhlymnaea taurica kazakensis	Gastropoda	Lymnaeidae	LMBI	Original	52.354880	77.792374	Irtysh
891	Ladislavella (Ladislavella) terebra	Ladislavella terebra	Gastropoda	Lymnaeidae	LMBI	Original	52.354880	77.792374	Irtysh
892	Ladislavella (Ladislavella) terebra	Ladislavella terebra	Gastropoda	Lymnaeidae	LMBI	Original	52.354880	77.792374	Irtysh
893	Lymnaea (Kazakhlymnaea) taurica kazakensis	Kazakhlymnaea taurica kazakensis	Gastropoda	Lymnaeidae	LMBI	Original	52.014295	70.539054	Ishim
894	Lymnaea (Lymnaea) stagnalis	Lymnaea stagnalis	Gastropoda	Lymnaeidae	LMBI	Original	52.014296	70.539055	Ishim
895	Peregriana lagotis	Ampullaceana cf. lagotis	Gastropoda	Lymnaeidae	LMBI	Original	52.014297	70.539056	Ishim
896	Peregriana novikovi	Ampullaceana balthica	Gastropoda	Lymnaeidae	LMBI	Original	52.014298	70.539057	Ishim
897	Peregriana peregra	Ampullaceana cf. lagotis	Gastropoda	Lymnaeidae	LMBI	Original	55.164123	68.320063	Ishim
898	Ladislavella (Ladislavella) terebra	Ladislavella terebra	Gastropoda	Lymnaeidae	LMBI	Original	55.164123	68.320063	Ishim
899	Lymnaea (Lymnaea) stagnalis	Lymnaea stagnalis	Gastropoda	Lymnaeidae	LMBI	Original			Irtysh
900	Radix (Radix) auricularia	Radix auricularia	Gastropoda	Lymnaeidae	LMBI	Original			Irtysh
901	Lymnaea (Lymnaea) stagnalis	Lymnaea stagnalis	Gastropoda	Lymnaeidae	LMBI	Original			Irtysh
902	Peregriana tumida	Ampullaceana balthica	Gastropoda	Lymnaeidae	LMBI	Original			Irtysh
903	Peregriana balthica	Ampullaceana balthica	Gastropoda	Lymnaeidae	LMBI	Original			Irtysh
904	Peregriana lagotis	Ampullaceana cf. lagotis	Gastropoda	Lymnaeidae	LMBI	Original			Irtysh
905	Peregriana balthica	Ampullaceana balthica	Gastropoda	Lymnaeidae	LMBI	Original			Irtysh
906	Peregriana peregra	Ampullaceana cf. lagotis	Gastropoda	Lymnaeidae	LMBI	Original	53.382279	75.482551	Irtysh
907	Lymnaea (Lymnaea) stagnalis	Lymnaea stagnalis	Gastropoda	Lymnaeidae	LMBI	Original	53.382279	75.482551	Irtysh
908	Ladislavella (Ladislavella) terebra	Ladislavella terebra	Gastropoda	Lymnaeidae	LMBI	Original			Irtysh
909	Lymnaea (Lymnaea) stagnalis	Lymnaea stagnalis	Gastropoda	Lymnaeidae	LMBI	Original			Irtysh
910	Peregriana intermedia	Ampullaceana cf. lagotis	Gastropoda	Lymnaeidae	LMBI	Original	55.164123	68.320063	Ishim
911	Lymnaea (Lymnaea) stagnalis	Lymnaea stagnalis	Gastropoda	Lymnaeidae	LMBI	Original			Irtysh
912	Lymnaea (Lymnaea) stagnalis	Lymnaea stagnalis	Gastropoda	Lymnaeidae	LMBI	Original			Irtysh
913	Peregriana novikovi	Ampullaceana balthica	Gastropoda	Lymnaeidae	LMBI	Original			Irtysh
914	Radix (Radix) auricularia	Radix auricularia	Gastropoda	Lymnaeidae	LMBI	Original			Irtysh
915	Radix psilia	Radix auricularia	Gastropoda	Lymnaeidae	LMBI	Original			Irtysh
916	Lymnaea (Lymnaea) stagnalis	Lymnaea stagnalis	Gastropoda	Lymnaeidae	LMBI	Original			Irtysh
917	Lymnaea (Kazakhlymnaea) taurica kazakensis	Kazakhlymnaea taurica kazakensis	Gastropoda	Lymnaeidae	LMBI	Original	52.354880	77.792374	Irtysh
918	Galba truncatula	Galba truncatula	Gastropoda	Lymnaeidae	LMBI	Original	52.630778	68.212797	Ishim
919	Lymnaea (Kazakhlymnaea) taurica kazakensis	Kazakhlymnaea taurica kazakensis	Gastropoda	Lymnaeidae	LMBI	Original	54.550830	68.613116	Ishim
920	Lymnaea (Kazakhlymnaea) taurica kazakensis	Kazakhlymnaea taurica kazakensis	Gastropoda	Lymnaeidae	LMBI	Original	52.630778	68.212797	Ishim
921	Lymnaea (Kazakhlymnaea) taurica kazakensis	Kazakhlymnaea taurica kazakensis	Gastropoda	Lymnaeidae	LMBI	Original	52.630778	68.212797	Ishim
922	Ladislavella (Ladislavella) terebra	Ladislavella terebra	Gastropoda	Lymnaeidae	LMBI	Original	53.706319	67.820714	Ishim
923	Peregriana lagotis	Ampullaceana cf. lagotis	Gastropoda	Lymnaeidae	LMBI	Original	53.013528	68.271494	Ishim
924	Peregriana balthica	Ampullaceana balthica	Gastropoda	Lymnaeidae	LMBI	Original	53.013529	68.271495	Ishim
925	Stagnicola saridalensis	Stagnicola saridalensis	Gastropoda	Lymnaeidae	LMBI	Original	54.303596	68.281639	Ishim
926	Peregriana balthica	Ampullaceana balthica	Gastropoda	Lymnaeidae	LMBI	Original	54.303596	68.281639	Ishim
927	Peregriana lagotis	Ampullaceana cf. lagotis	Gastropoda	Lymnaeidae	LMBI	Original	54.303596	68.281639	Ishim
928	Radix psilia	Radix auricularia	Gastropoda	Lymnaeidae	LMBI	Original	54.303596	68.281639	Ishim
929	Lymnaea (Lymnaea) stagnalis	Lymnaea stagnalis	Gastropoda	Lymnaeidae	LMBI	Original	54.316889	68.110877	Ishim
930	Peregriana balthica	Ampullaceana balthica	Gastropoda	Lymnaeidae	LMBI	Original	54.316889	68.110877	Ishim
931	Peregriana balthica	Ampullaceana balthica	Gastropoda	Lymnaeidae	LMBI	Original	54.550830	68.613116	Ishim
932	Peregriana balthica	Ampullaceana balthica	Gastropoda	Lymnaeidae	LMBI	Original	54.539547	68.605335	Ishim
933	Peregriana balthica	Ampullaceana balthica	Gastropoda	Lymnaeidae	LMBI	Original	54.539547	68.605335	Ishim
934	Peregriana lagotis	Ampullaceana cf. lagotis	Gastropoda	Lymnaeidae	LMBI	Original	55.137595	69.169169	Ishim
935	Lymnaea (Lymnaea) stagnalis	Lymnaea stagnalis	Gastropoda	Lymnaeidae	LMBI	Original	55.137595	69.169169	Ishim
936	Lymnaea (Lymnaea) stagnalis	Lymnaea stagnalis	Gastropoda	Lymnaeidae	LMBI	Original	52.153646	72.730031	Ishim
937	Lymnaea (Lymnaea) stagnalis	Lymnaea stagnalis	Gastropoda	Lymnaeidae	LMBI	Original	54.931347	69.246890	Ishim
938	Peregriana balthica	Ampullaceana balthica	Gastropoda	Lymnaeidae	LMBI	Original	54.644122155059804	68.86482872571976	Ishim
939	Peregriana ampullacea	Ampullaceana balthica	Gastropoda	Lymnaeidae	LMBI	Original	54.644122155059804	68.86482872571976	Ishim
940	Peregriana lagotis	Ampullaceana cf. lagotis	Gastropoda	Lymnaeidae	LMBI	Original	54.644122155059804	68.86482872571976	Ishim
941	Peregriana lagotis	Ampullaceana cf. lagotis	Gastropoda	Lymnaeidae	LMBI	Original	53.706319	67.820714	Ishim
942	Lymnaea (Lymnaea) stagnalis	Lymnaea stagnalis	Gastropoda	Lymnaeidae	LMBI	Original	53.706319	67.820714	Ishim
943	Radix parapsilia	Radix auricularia	Gastropoda	Lymnaeidae	LMBI	Original	52.630778	68.212797	Ishim
944	Peregriana lagotis	Ampullaceana cf. lagotis	Gastropoda	Lymnaeidae	LMBI	Original	52.630778	68.212797	Ishim
945	Peregriana balthica	Ampullaceana balthica	Gastropoda	Lymnaeidae	LMBI	Original	52.630778	68.212797	Ishim
946	Peregriana tumida	Ampullaceana balthica	Gastropoda	Lymnaeidae	LMBI	Original	52.630778	68.212797	Ishim
947	Lymnaea (Lymnaea) stagnalis	Lymnaea stagnalis	Gastropoda	Lymnaeidae	LMBI	Original	54.037741	68.366689	Ishim
948	Lymnaea (Lymnaea) stagnalis	Lymnaea stagnalis	Gastropoda	Lymnaeidae	LMBI	Original	53.680561	67.839448	Ishim
949	Lymnaea (Lymnaea) stagnalis	Lymnaea stagnalis	Gastropoda	Lymnaeidae	LMBI	Original	55.046894	68.282077	Ishim
950	Peregriana balthica	Ampullaceana balthica	Gastropoda	Lymnaeidae	LMBI	Original	52.153646	72.730031	Ishim
951	Ladislavella (Ladislavella) terebra	Ladislavella terebra	Gastropoda	Lymnaeidae	LMBI	Original	52.8371573118056	69.7137816480584	Ishim
952	Lymnaea (Lymnaea) stagnalis	Lymnaea stagnalis	Gastropoda	Lymnaeidae	LMBI	Original	52.8371573118056	69.7137816480584	Ishim
953	Lymnaea (Lymnaea) stagnalis	Lymnaea stagnalis	Gastropoda	Lymnaeidae	LMBI	Original	55.166660	68.779689	Ishim
954	Lymnaea (Lymnaea) stagnalis	Lymnaea stagnalis	Gastropoda	Lymnaeidae	LMBI	Original	54.539547	68.605335	Ishim
955	Lymnaea (Lymnaea) stagnalis	Lymnaea stagnalis	Gastropoda	Lymnaeidae	LMBI	Original	53.706892	67.330915	Ishim
956	Peregriana balthica	Ampullaceana balthica	Gastropoda	Lymnaeidae	LMBI	Original			Ishim
957	Lymnaea (Lymnaea) stagnalis	Lymnaea stagnalis	Gastropoda	Lymnaeidae	LMBI	Original	54.303596	68.281639	Ishim
958	Lymnaea (Lymnaea) stagnalis	Lymnaea stagnalis	Gastropoda	Lymnaeidae	LMBI	Original	54.859029	69.104625	Ishim
959	Stagnicola saridalensis	Stagnicola saridalensis	Gastropoda	Lymnaeidae	LMBI	Original	52.153646	72.730031	Ishim
960	Stagnicola (Stagnicola) palustris	Stagnicola palustris	Gastropoda	Lymnaeidae	LMBI	Original	52.630778	68.212797	Ishim
961	Stagnicola (Stagnicola) palustris	Stagnicola palustris	Gastropoda	Lymnaeidae	LMBI	Original	54.550830	68.613116	Ishim
962	Stagnicola (Stagnicola) palustris	Stagnicola palustris	Gastropoda	Lymnaeidae	LMBI	Original	54.550830	68.613116	Ishim
963	Lymnaea (Lymnaea) stagnalis	Lymnaea stagnalis	Gastropoda	Lymnaeidae	LMBI	Original	54.316889	68.110877	Ishim
964	Lymnaea (Lymnaea) stagnalis	Lymnaea stagnalis	Gastropoda	Lymnaeidae	LMBI	Original	54.550830	68.613116	Ishim
965	Lymnaea (Lymnaea) stagnalis	Lymnaea stagnalis	Gastropoda	Lymnaeidae	LMBI	Original	54.859029	69.104625	Ishim
966	Lymnaea (Lymnaea) stagnalis	Lymnaea stagnalis	Gastropoda	Lymnaeidae	LMBI	Original	52.630778	68.212797	Ishim
967	Lymnaea (Lymnaea) stagnalis	Lymnaea stagnalis	Gastropoda	Lymnaeidae	LMBI	Original	53.012284	68.227042	Ishim
968	Lymnaea (Lymnaea) stagnalis	Lymnaea stagnalis	Gastropoda	Lymnaeidae	LMBI	Original	53.012284	68.227042	Ishim
969	Radix psilia	Radix auricularia	Gastropoda	Lymnaeidae	LMBI	Original	53.706892	67.330915	Ishim
970	Radix (Radix) auricularia	Radix auricularia	Gastropoda	Lymnaeidae	LMBI	Original	55.166660	68.779689	Ishim
971	Radix (Radix) auricularia	Radix auricularia	Gastropoda	Lymnaeidae	LMBI	Original	55.126822	68.243108	Ishim
972	Stagnicola (Stagnicola) palustris	Stagnicola palustris	Gastropoda	Lymnaeidae	LMBI	Original	55.166660	68.779689	Ishim
973	Radix (Radix) auricularia	Radix auricularia	Gastropoda	Lymnaeidae	LMBI	Original	54.847392	68.230550	Ishim
974	Radix (Radix) auricularia	Radix auricularia	Gastropoda	Lymnaeidae	LMBI	Original	54.644122155059804	68.86482872571976	Ishim
975	Peregriana balthica	Ampullaceana balthica	Gastropoda	Lymnaeidae	LMBI	Original	53.680561	67.839448	Ishim
976	Peregriana novikovi	Ampullaceana balthica	Gastropoda	Lymnaeidae	LMBI	Original	54.931347	69.246890	Ishim
977	Peregriana balthica	Ampullaceana balthica	Gastropoda	Lymnaeidae	LMBI	Original	54.847392	68.230550	Ishim
978	Stagnicola (Stagnicola) iliensis	Stagnicola saridalensis	Gastropoda	Lymnaeidae	LMBI	Original	52.8371573118056	69.7137816480584	Ishim
979	Peregriana lagotis	Ampullaceana cf. lagotis	Gastropoda	Lymnaeidae	LMBI	Original	52.8371573118056	69.7137816480584	Ishim
980	Peregriana ampullacea	Ampullaceana balthica	Gastropoda	Lymnaeidae	LMBI	Original	55.166660	68.779689	Ishim
981	Peregriana balthica	Ampullaceana balthica	Gastropoda	Lymnaeidae	LMBI	Original	52.8371573118056	69.7137816480584	Ishim
982	Radix psilia	Radix auricularia	Gastropoda	Lymnaeidae	LMBI	Original	54.037741	68.366689	Ishim
983	Peregriana lagotis	Ampullaceana cf. lagotis	Gastropoda	Lymnaeidae	LMBI	Original	53.680561	67.839448	Ishim
984	Peregriana tumida	Ampullaceana balthica	Gastropoda	Lymnaeidae	LMBI	Original	53.680561	67.839448	Ishim
985	Peregriana balthica	Ampullaceana balthica	Gastropoda	Lymnaeidae	LMBI	Original	54.859029	69.104625	Ishim
986	Peregriana lagotis	Ampullaceana cf. lagotis	Gastropoda	Lymnaeidae	LMBI	Original	54.859029	69.104625	Ishim
987	Radix psilia	Radix auricularia	Gastropoda	Lymnaeidae	LMBI	Original	53.706892	67.330915	Ishim
988	Peregriana tumida	Ampullaceana balthica	Gastropoda	Lymnaeidae	LMBI	Original	53.706892	67.330915	Ishim
989	Aplexa turrita	Aplexa hypnorum	Gastropoda	Physidae	LMBI	Original	50.462874	69.582864	Nura-Sarysu
990	Aplexa turrita	Aplexa hypnorum	Gastropoda	Physidae	LMBI	Original	50.464197117790086	69.4358866651769	Nura-Sarysu
991	Costatella acuta	Physella acuta	Gastropoda	Physidae	LMBI	Original	50.64611049911892	69.61108000740356	Nura-Sarysu
992	Physa fontinalis	Physa fontinalis	Gastropoda	Physidae	LMBI	Original	50.462874	69.582864	Nura-Sarysu
993	Physa fontinalis	Physa fontinalis	Gastropoda	Physidae	LMBI	Original	50.64611049911892	69.61108000740356	Nura-Sarysu
994	Physa fontinalis	Physa fontinalis	Gastropoda	Physidae	LMBI	Original	50.64611049911892	69.61108000740356	Nura-Sarysu
995	Physa fontinalis	Physa fontinalis	Gastropoda	Physidae	LMBI	Original	52.924961	69.113207	Ishim
996	Physa taslei	Physa taslei	Gastropoda	Physidae	LMBI	Original	53.00768069089158	70.19058442782733	Ishim
997	Physa taslei	Physa taslei	Gastropoda	Physidae	LMBI	Original	50.4749126913789	69.43662318871358	Nura-Sarysu
998	Physa taslei	Physa taslei	Gastropoda	Physidae	LMBI	Original	50.51011908361233	69.46455593029852	Nura-Sarysu
999	Sibirenauta sibirica	Sibirenauta elongata	Gastropoda	Physidae	LMBI	Original	52.924961	69.113207	Ishim
1000	Physella acuta	Physella acuta	Gastropoda	Physidae	LMBI	Original	50.013869400646605	82.73370785078419	Irtysh
1001	Sibirenauta elongata	Sibirenauta elongata	Gastropoda	Physidae	LMBI	Original	49.186194	85.894552	Irtysh
1002	Physa taslei	Physa taslei	Gastropoda	Physidae	LMBI	Original	51.832576	74.667613	Irtysh
1003	Aplexa turrita	Aplexa hypnorum	Gastropoda	Physidae	LMBI	Original	50.51011908361233	69.46455593029852	Nura-Sarysu
1004	Physa fontinalis	Physa fontinalis	Gastropoda	Physidae	LMBI	Original	52.572610	65.618723	Ishim
1005	Physa fontinalis	Physa fontinalis	Gastropoda	Physidae	LMBI	Original	53.320338	69.363073	Ishim
1006	Physa fontinalis	Physa fontinalis	Gastropoda	Physidae	LMBI	Original	51.33602143732872	64.44633172707753	Tobol-Turgay
1007	Physa taslei	Physa taslei	Gastropoda	Physidae	LMBI	Original	53.290793	65.040001	Tobol-Turgay
1008	Physa taslei	Physa taslei	Gastropoda	Physidae	LMBI	Original	50.16073177032307	64.1014300533232	Tobol-Turgay
1009	Sibirenauta sibirica	Sibirenauta elongata	Gastropoda	Physidae	LMBI	Original	52.572610	65.618723	Ishim
1010	Aplexa hypnorum	Aplexa hypnorum	Gastropoda	Physidae	LMBI	Original			Ishim
1011	Aplexa turrita	Aplexa hypnorum	Gastropoda	Physidae	LMBI	Original	55.164123	68.320063	Ishim
1012	Aplexa hypnorum	Aplexa hypnorum	Gastropoda	Physidae	LMBI	Original	54.859029	69.104625	Ishim
1013	Physa fontinalis	Physa fontinalis	Gastropoda	Physidae	LMBI	Original	53.012284	68.227042	Ishim
1014	Physa fontinalis	Physa fontinalis	Gastropoda	Physidae	LMBI	Original	54.859029	69.104625	Ishim
1015	Physa fontinalis	Physa fontinalis	Gastropoda	Physidae	LMBI	Original	53.706892	67.330915	Ishim
1016	Physa fontinalis	Physa fontinalis	Gastropoda	Physidae	LMBI	Original	52.630778	68.212797	Ishim
1017	Sibirenauta sibirica	Sibirenauta elongata	Gastropoda	Physidae	LMBI	Original	53.012284	68.227042	Ishim
1018	Planorbis planorbis	Planorbis planorbis	Gastropoda	Planorbidae	LMBI	Original	50.531812	69.829214	Nura-Sarysu
1019	Anisus (Anisus) spirorbis	Anisus spirorbis	Gastropoda	Planorbidae	LMBI	Original	50.464197117790086	69.4358866651769	Nura-Sarysu
1020	Anisus (Disculifer) vortex	Anisus vortex	Gastropoda	Planorbidae	LMBI	Original			Nura-Sarysu
1021	Anisus (Disculifer) vortex	Anisus vortex	Gastropoda	Planorbidae	LMBI	Original	50.464197117790086	69.4358866651769	Nura-Sarysu
1022	Anisus (Disculifer) vortex	Anisus vortex	Gastropoda	Planorbidae	LMBI	Original	53.12483627639612	70.29333306321008	Ishim
1023	Anisus (Disculifer) vortex	Anisus vortex	Gastropoda	Planorbidae	LMBI	Original	53.320338	69.363073	Ishim
1024	Anisus (Disculifer) vortex	Anisus vortex	Gastropoda	Planorbidae	LMBI	Original	53.320338	69.363073	Ishim
1025	Anisus (Gyraulus) albus	Gyraulus albus	Gastropoda	Planorbidae	LMBI	Original	50.585025395172444	70.00304321608856	Nura-Sarysu
1026	Anisus (Gyraulus) albus	Gyraulus albus	Gastropoda	Planorbidae	LMBI	Original	50.4749126913789	69.43662318871358	Nura-Sarysu
1027	Anisus (Gyraulus) draparnaudi	Gyraulus albus	Gastropoda	Planorbidae	LMBI	Original	50.4749126913789	69.43662318871358	Nura-Sarysu
1028	Anisus (Gyraulus) draparnaudi	Gyraulus albus	Gastropoda	Planorbidae	LMBI	Original	53.00768069089158	70.19058442782733	Ishim
1029	Anisus (Gyraulus) stelmachoetius	Gyraulus acronicus	Gastropoda	Planorbidae	LMBI	Original	53.09036933902864	70.2527239150792	Ishim
1030	Anisus (Gyraulus) stelmachoetius	Gyraulus acronicus	Gastropoda	Planorbidae	LMBI	Original	53.00768069089158	70.19058442782733	Ishim
1031	Anisus (Gyraulus) stelmachoetius	Gyraulus acronicus	Gastropoda	Planorbidae	LMBI	Original	50.531812	69.829214	Nura-Sarysu
1032	Anisus (Vorticulus) vorticulus	Anisus vorticulus	Gastropoda	Planorbidae	LMBI	Original	53.320338	69.363073	Ishim
1033	Armiger bielzi	Armiger bielzi	Gastropoda	Planorbidae	LMBI	Original	50.582929	69.881570	Nura-Sarysu
1034	Armiger eurasiaticus	Armiger bielzi	Gastropoda	Planorbidae	LMBI	Original	53.10190860750691	70.14170309891365	Ishim
1035	Bathyomphalus contortus	Bathyomphalus contortus	Gastropoda	Planorbidae	LMBI	Original	53.12483627639612	70.29333306321008	Ishim
1036	Bathyomphalus contortus	Bathyomphalus contortus	Gastropoda	Planorbidae	LMBI	Original			Nura-Sarysu
1037	Bathyomphalus contortus	Bathyomphalus contortus	Gastropoda	Planorbidae	LMBI	Original	52.813219	69.162398	Ishim
1038	Bathyomphalus contortus	Bathyomphalus contortus	Gastropoda	Planorbidae	LMBI	Original	50.464197117790086	69.4358866651769	Nura-Sarysu
1039	Bathyomphalus contortus	Bathyomphalus contortus	Gastropoda	Planorbidae	LMBI	Original	53.12483627639612	70.29333306321008	Ishim
1040	Bathyomphalus contortus	Bathyomphalus contortus	Gastropoda	Planorbidae	LMBI	Original	53.12483627639612	70.29333306321008	Ishim
1041	Bathyomphalus contortus	Bathyomphalus contortus	Gastropoda	Planorbidae	LMBI	Original	53.320338	69.363073	Ishim
1042	Bathyomphalus contortus	Bathyomphalus contortus	Gastropoda	Planorbidae	LMBI	Original	53.320338	69.363073	Ishim
1043	Bathyomphalus contortus	Bathyomphalus contortus	Gastropoda	Planorbidae	LMBI	Original	53.320338	69.363073	Ishim
1044	Bathyomphalus crassus	Bathyomphalus contortus	Gastropoda	Planorbidae	LMBI	Original	52.813219	69.162398	Ishim
1045	Bathyomphalus crassus	Bathyomphalus contortus	Gastropoda	Planorbidae	LMBI	Original	53.12483627639612	70.29333306321008	Ishim
1046	Gyraulus (Gyraulus) acronicus	Gyraulus acronicus	Gastropoda	Planorbidae	LMBI	Original	53.00768069089158	70.19058442782733	Ishim
1047	Gyraulus (Gyraulus) acronicus	Gyraulus acronicus	Gastropoda	Planorbidae	LMBI	Original	53.12483627639612	70.29333306321008	Ishim
1048	Gyraulus (Gyraulus) acronicus	Gyraulus acronicus	Gastropoda	Planorbidae	LMBI	Original	53.09036933902864	70.2527239150792	Ishim
1049	Gyraulus (Gyraulus) acronicus	Gyraulus acronicus	Gastropoda	Planorbidae	LMBI	Original	52.924961	69.113207	Ishim
1050	Gyraulus (Gyraulus) acronicus	Gyraulus acronicus	Gastropoda	Planorbidae	LMBI	Original	50.464197117790086	69.4358866651769	Nura-Sarysu
1051	Gyraulus (Gyraulus) acronicus	Gyraulus acronicus	Gastropoda	Planorbidae	LMBI	Original	53.00768069089158	70.19058442782733	Ishim
1052	Gyraulus (Gyraulus) stroemi	Gyraulus stroemi	Gastropoda	Planorbidae	LMBI	Original	50.462874	69.582864	Nura-Sarysu
1053	Gyraulus (Gyraulus) stroemi	Gyraulus stroemi	Gastropoda	Planorbidae	LMBI	Original	53.12483627639612	70.29333306321008	Ishim
1054	Gyraulus (Gyraulus) stroemi	Gyraulus stroemi	Gastropoda	Planorbidae	LMBI	Original	53.12483627639612	70.29333306321008	Ishim
1055	Gyraulus (Gyraulus) stroemi	Gyraulus stroemi	Gastropoda	Planorbidae	LMBI	Original	53.00768069089158	70.19058442782733	Ishim
1056	Gyraulus (Gyraulus) stroemi	Gyraulus stroemi	Gastropoda	Planorbidae	LMBI	Original	53.00768069089158	70.19058442782733	Ishim
1057	Planorbis planorbis	Planorbis planorbis	Gastropoda	Planorbidae	LMBI	Original	50.46644797950106	69.55188416078427	Nura-Sarysu
1058	Planorbis planorbis	Planorbis planorbis	Gastropoda	Planorbidae	LMBI	Original	50.64611049911892	69.61108000740356	Nura-Sarysu
1059	Planorbis planorbis	Planorbis planorbis	Gastropoda	Planorbidae	LMBI	Original	50.64611049911892	69.61108000740356	Nura-Sarysu
1060	Planorbis planorbis	Planorbis planorbis	Gastropoda	Planorbidae	LMBI	Original			Nura-Sarysu
1061	Planorbis planorbis	Planorbis planorbis	Gastropoda	Planorbidae	LMBI	Original			Nura-Sarysu
1062	Planorbis planorbis	Planorbis planorbis	Gastropoda	Planorbidae	LMBI	Original	50.51190996621404	69.60128998704734	Nura-Sarysu
1063	Planorbis planorbis	Planorbis planorbis	Gastropoda	Planorbidae	LMBI	Original	50.980465	71.280178	Nura-Sarysu
1064	Planorbis planorbis	Planorbis planorbis	Gastropoda	Planorbidae	LMBI	Original	50.4749126913789	69.43662318871358	Nura-Sarysu
1065	Planorbis planorbis	Planorbis planorbis	Gastropoda	Planorbidae	LMBI	Original	50.51011908361233	69.46455593029852	Nura-Sarysu
1066	Planorbis planorbis	Planorbis planorbis	Gastropoda	Planorbidae	LMBI	Original	50.58082499824664	69.99479612400914	Nura-Sarysu
1067	Planorbis planorbis	Planorbis planorbis	Gastropoda	Planorbidae	LMBI	Original	50.464197117790086	69.4358866651769	Nura-Sarysu
1068	Planorbis planorbis	Planorbis planorbis	Gastropoda	Planorbidae	LMBI	Original	50.462874	69.582864	Nura-Sarysu
1069	Planorbis planorbis	Planorbis planorbis	Gastropoda	Planorbidae	LMBI	Original	52.924961	69.113207	Ishim
1070	Planorbis planorbis	Planorbis planorbis	Gastropoda	Planorbidae	LMBI	Original	50.464197117790086	69.4358866651769	Nura-Sarysu
1071	Planorbis planorbis	Planorbis planorbis	Gastropoda	Planorbidae	LMBI	Original	53.320338	69.363073	Ishim
1072	Planorbis planorbis	Planorbis planorbis	Gastropoda	Planorbidae	LMBI	Original	53.00768069089158	70.19058442782733	Ishim
1073	Segmentina nitida	Segmentina nitida	Gastropoda	Planorbidae	LMBI	Original	52.924961	69.113207	Ishim
1074	Anisus (Gyraulus) laevis	Gyraulus parvus	Gastropoda	Planorbidae	LMBI	Original	47.478390	85.210992	Irtysh
1075	Anisus (Gyraulus) laevis	Gyraulus parvus	Gastropoda	Planorbidae	LMBI	Original	47.973096698676386	85.08545403171031	Irtysh
1076	Anisus (Gyraulus) laevis	Gyraulus parvus	Gastropoda	Planorbidae	LMBI	Original			Irtysh
1077	Bathyomphalus contortus	Bathyomphalus contortus	Gastropoda	Planorbidae	LMBI	Original	49.186194	85.894552	Irtysh
1078	Gyraulus (Gyraulus) acronicus	Gyraulus acronicus	Gastropoda	Planorbidae	LMBI	Original	49.225388	85.885713	Irtysh
1079	Gyraulus (Gyraulus) acronicus	Gyraulus acronicus	Gastropoda	Planorbidae	LMBI	Original	49.448372	82.638482	Irtysh
1080	Gyraulus (Gyraulus) acronicus	Gyraulus acronicus	Gastropoda	Planorbidae	LMBI	Original	48.783471	82.726961	Irtysh
1081	Gyraulus (Gyraulus) acronicus	Gyraulus acronicus	Gastropoda	Planorbidae	LMBI	Original	48.035646	83.094926	Irtysh
1082	Gyraulus (Gyraulus) acronicus	Gyraulus acronicus	Gastropoda	Planorbidae	LMBI	Original	49.225388	85.885713	Irtysh
1083	Gyraulus (Gyraulus) acronicus	Gyraulus acronicus	Gastropoda	Planorbidae	LMBI	Original	49.445272	83.060472	Irtysh
1084	Gyraulus (Gyraulus) acronicus	Gyraulus acronicus	Gastropoda	Planorbidae	LMBI	Original	50.013869400646605	82.73370785078419	Irtysh
1085	Gyraulus (Gyraulus) acronicus	Gyraulus acronicus	Gastropoda	Planorbidae	LMBI	Original	49.186194	85.894552	Irtysh
1086	Gyraulus (Gyraulus) acronicus	Gyraulus acronicus	Gastropoda	Planorbidae	LMBI	Original	50.365228	83.493552	Irtysh
1087	Gyraulus (Gyraulus) acronicus	Gyraulus acronicus	Gastropoda	Planorbidae	LMBI	Original	50.365228	83.493552	Irtysh
1088	Gyraulus (Gyraulus) acronicus	Gyraulus acronicus	Gastropoda	Planorbidae	LMBI	Original	50.119897	82.490927	Irtysh
1089	Gyraulus (Gyraulus) acronicus	Gyraulus acronicus	Gastropoda	Planorbidae	LMBI	Original			Irtysh
1090	Gyraulus (Torquis) laevis	Gyraulus parvus	Gastropoda	Planorbidae	LMBI	Original	48.751093838428865	82.40149501219653	Irtysh
1091	Gyraulus (Torquis) laevis	Gyraulus parvus	Gastropoda	Planorbidae	LMBI	Original	49.988257078252104	82.54189730392031	Irtysh
1092	Gyraulus (Torquis) laevis	Gyraulus parvus	Gastropoda	Planorbidae	LMBI	Original	53.605358	66.201986	Ishim
1093	Gyraulus (Torquis) laevis	Gyraulus parvus	Gastropoda	Planorbidae	LMBI	Original	48.888297	83.309107	Irtysh
1094	Hippeutis complanatus	Hippeutis complanatus	Gastropoda	Planorbidae	LMBI	Original	49.186194	85.894552	Irtysh
1095	Anisus (Gyraulus) laevis	Gyraulus parvus	Gastropoda	Planorbidae	LMBI	Original	50.365228	83.493552	Irtysh
1096	Anisus (Disculifer) vortex	Anisus vortex	Gastropoda	Planorbidae	LMBI	Original	49.96916795626143	74.70558715715988	Nura-Sarysu
1097	Gyraulus (Gyraulus) acronicus	Gyraulus acronicus	Gastropoda	Planorbidae	LMBI	Original			Aral-Syr Darya
1098	Gyraulus (Gyraulus) acronicus	Gyraulus acronicus	Gastropoda	Planorbidae	LMBI	Original
1099	Planorbis planorbis	Planorbis planorbis	Gastropoda	Planorbidae	LMBI	Original	50.51011908361233	69.46455593029852	Nura-Sarysu
1100	Armiger bielzi	Armiger bielzi	Gastropoda	Planorbidae	LMBI	Original	48.239823	69.499277	Nura-Sarysu
1101	Planorbis planorbis	Planorbis planorbis	Gastropoda	Planorbidae	LMBI	Original	50.11406889681588	73.09533553446134	Nura-Sarysu
1102	Planorbis planorbis	Planorbis planorbis	Gastropoda	Planorbidae	LMBI	Original	48.239823	69.499277	Nura-Sarysu
1103	Anisus (Anisus) leucostoma	Anisus leucostoma	Gastropoda	Planorbidae	LMBI	Original	50.311942	64.192908	Tobol-Turgay
1104	Anisus (Anisus) leucostoma	Anisus leucostoma	Gastropoda	Planorbidae	LMBI	Original	50.2814588777425	64.18915049250596	Tobol-Turgay
1105	Anisus (Anisus) spirorbis	Anisus spirorbis	Gastropoda	Planorbidae	LMBI	Original			Tobol-Turgay
1106	Anisus (Anisus) spirorbis	Anisus spirorbis	Gastropoda	Planorbidae	LMBI	Original	52.60610326167262	64.75584130749755	Tobol-Turgay
1107	Anisus (Anisus) spirorbis	Anisus spirorbis	Gastropoda	Planorbidae	LMBI	Original	50.16073177032307	64.1014300533232	Tobol-Turgay
1108	Anisus (Anisus) spirorbis	Anisus spirorbis	Gastropoda	Planorbidae	LMBI	Original	49.688731	63.548880	Tobol-Turgay
1109	Anisus (Disculifer) vortex	Anisus vortex	Gastropoda	Planorbidae	LMBI	Original	51.33602143732872	64.44633172707753	Tobol-Turgay
1110	Anisus (Disculifer) vortex	Anisus vortex	Gastropoda	Planorbidae	LMBI	Original	53.66992966072906	66.46946442543172	Ishim
1111	Anisus (Disculifer) vortex	Anisus vortex	Gastropoda	Planorbidae	LMBI	Original	51.33602143732872	64.44633172707753	Tobol-Turgay
1112	Anisus (Disculifer) vortex	Anisus vortex	Gastropoda	Planorbidae	LMBI	Original	50.16073177032307	64.1014300533232	Tobol-Turgay
1113	Anisus (Disculifer) vortex	Anisus vortex	Gastropoda	Planorbidae	LMBI	Original	50.790494	64.793777	Tobol-Turgay
1114	Anisus (Disculifer) vortex	Anisus vortex	Gastropoda	Planorbidae	LMBI	Original	51.105670	64.943811	Tobol-Turgay
1115	Anisus (Disculifer) vortex	Anisus vortex	Gastropoda	Planorbidae	LMBI	Original	51.105670	64.943811	Tobol-Turgay
1116	Anisus (Gyraulus) albus	Gyraulus albus	Gastropoda	Planorbidae	LMBI	Original	52.60610326167262	64.75584130749755	Tobol-Turgay
1117	Anisus (Gyraulus) albus	Gyraulus albus	Gastropoda	Planorbidae	LMBI	Original	50.2814588777425	64.18915049250596	Tobol-Turgay
1118	Anisus (Gyraulus) albus	Gyraulus albus	Gastropoda	Planorbidae	LMBI	Original	50.790494	64.793777	Tobol-Turgay
1119	Anisus (Gyraulus) albus	Gyraulus albus	Gastropoda	Planorbidae	LMBI	Original	49.688731	63.548880	Tobol-Turgay
1120	Anisus (Gyraulus) baicalicus	Gyraulus acronicus	Gastropoda	Planorbidae	LMBI	Original	50.2814588777425	64.18915049250596	Tobol-Turgay
1121	Anisus (Gyraulus) draparnaudi	Gyraulus albus	Gastropoda	Planorbidae	LMBI	Original	51.105670	64.943811	Tobol-Turgay
1122	Anisus (Vorticulus) vorticulus	Anisus vorticulus	Gastropoda	Planorbidae	LMBI	Original	50.2814588777425	64.18915049250596	Tobol-Turgay
1123	Anisus (Vorticulus) vorticulus	Anisus vorticulus	Gastropoda	Planorbidae	LMBI	Original	51.105670	64.943811	Tobol-Turgay
1124	Armiger bielzi	Armiger bielzi	Gastropoda	Planorbidae	LMBI	Original	50.012149919309785	64.08513054844312	Tobol-Turgay
1125	Armiger bielzi	Armiger bielzi	Gastropoda	Planorbidae	LMBI	Original	51.370706	64.315121	Tobol-Turgay
1126	Armiger bielzi	Armiger bielzi	Gastropoda	Planorbidae	LMBI	Original	53.198009	63.229799	Tobol-Turgay
1127	Armiger eurasiaticus	Armiger bielzi	Gastropoda	Planorbidae	LMBI	Original	50.2814588777425	64.18915049250596	Tobol-Turgay
1128	Bathyomphalus contortus	Bathyomphalus contortus	Gastropoda	Planorbidae	LMBI	Original	51.33602143732872	64.44633172707753	Tobol-Turgay
1129	Bathyomphalus contortus	Bathyomphalus contortus	Gastropoda	Planorbidae	LMBI	Original	53.66992966072906	66.46946442543172	Ishim
1130	Bathyomphalus contortus	Bathyomphalus contortus	Gastropoda	Planorbidae	LMBI	Original	50.16073177032307	64.1014300533232	Tobol-Turgay
1131	Bathyomphalus contortus	Bathyomphalus contortus	Gastropoda	Planorbidae	LMBI	Original	50.16073177032307	64.1014300533232	Tobol-Turgay
1132	Bathyomphalus crassus	Bathyomphalus contortus	Gastropoda	Planorbidae	LMBI	Original	53.66992966072906	66.46946442543172	Ishim
1133	Gyraulus (Gyraulus) acronicus	Gyraulus acronicus	Gastropoda	Planorbidae	LMBI	Original	51.44816234762525	64.3983232523122	Tobol-Turgay
1134	Gyraulus (Gyraulus) acronicus	Gyraulus acronicus	Gastropoda	Planorbidae	LMBI	Original	53.66992966072906	66.46946442543172	Ishim
1135	Gyraulus (Gyraulus) acronicus	Gyraulus acronicus	Gastropoda	Planorbidae	LMBI	Original	52.572610	65.618723	Ishim
1136	Gyraulus (Gyraulus) acronicus	Gyraulus acronicus	Gastropoda	Planorbidae	LMBI	Original	49.688731	63.548880	Tobol-Turgay
1137	Gyraulus (Gyraulus) acronicus	Gyraulus acronicus	Gastropoda	Planorbidae	LMBI	Original	53.198009	63.229799	Tobol-Turgay
1138	Hippeutis diaphanella	Hippeutis complanatus	Gastropoda	Planorbidae	LMBI	Original	51.33602143732872	64.44633172707753	Tobol-Turgay
1139	Hippeutis diaphanella	Hippeutis complanatus	Gastropoda	Planorbidae	LMBI	Original	50.790494	64.793777	Tobol-Turgay
1140	Hippeutis euphaea	Hippeutis complanatus	Gastropoda	Planorbidae	LMBI	Original	53.66992966072906	66.46946442543172	Ishim
1141	Hippeutis euphaea	Hippeutis complanatus	Gastropoda	Planorbidae	LMBI	Original	50.2814588777425	64.18915049250596	Tobol-Turgay
1142	Planorbis planorbis	Planorbis planorbis	Gastropoda	Planorbidae	LMBI	Original	50.311942	64.192908	Tobol-Turgay
1143	Planorbis planorbis	Planorbis planorbis	Gastropoda	Planorbidae	LMBI	Original	50.311942	64.192908	Tobol-Turgay
1144	Planorbis planorbis	Planorbis planorbis	Gastropoda	Planorbidae	LMBI	Original	50.08879289031267	63.99520310066297	Tobol-Turgay
1145	Planorbis planorbis	Planorbis planorbis	Gastropoda	Planorbidae	LMBI	Original	50.041176624425844	68.92039891293994	Nura-Sarysu
1146	Planorbis planorbis	Planorbis planorbis	Gastropoda	Planorbidae	LMBI	Original	51.350455	64.340752	Tobol-Turgay
1147	Planorbis planorbis	Planorbis planorbis	Gastropoda	Planorbidae	LMBI	Original	53.66992966072906	66.46946442543172	Ishim
1148	Planorbis planorbis	Planorbis planorbis	Gastropoda	Planorbidae	LMBI	Original	51.455764446698375	64.49252531387204	Tobol-Turgay
1149	Planorbis planorbis	Planorbis planorbis	Gastropoda	Planorbidae	LMBI	Original
1150	Planorbis planorbis	Planorbis planorbis	Gastropoda	Planorbidae	LMBI	Original	53.12130677283586	65.88909411690638	Ishim
1151	Planorbis planorbis	Planorbis planorbis	Gastropoda	Planorbidae	LMBI	Original	50.012149919309785	64.08513054844312	Tobol-Turgay
1152	Planorbis planorbis	Planorbis planorbis	Gastropoda	Planorbidae	LMBI	Original	50.012149919309785	64.08513054844312	Tobol-Turgay
1153	Planorbis planorbis	Planorbis planorbis	Gastropoda	Planorbidae	LMBI	Original	50.012149919309785	64.08513054844312	Tobol-Turgay
1154	Planorbis planorbis	Planorbis planorbis	Gastropoda	Planorbidae	LMBI	Original	53.747169	64.826129	Tobol-Turgay
1155	Planorbis planorbis	Planorbis planorbis	Gastropoda	Planorbidae	LMBI	Original	53.012284	68.227042	Ishim
1156	Planorbis planorbis	Planorbis planorbis	Gastropoda	Planorbidae	LMBI	Original	52.572610	65.618723	Ishim
1157	Planorbis planorbis	Planorbis planorbis	Gastropoda	Planorbidae	LMBI	Original	51.33602143732872	64.44633172707753	Tobol-Turgay
1158	Planorbis planorbis	Planorbis planorbis	Gastropoda	Planorbidae	LMBI	Original	52.60610326167262	64.75584130749755	Tobol-Turgay
1159	Planorbis planorbis	Planorbis planorbis	Gastropoda	Planorbidae	LMBI	Original	52.60610326167262	64.75584130749755	Tobol-Turgay
1160	Planorbis planorbis	Planorbis planorbis	Gastropoda	Planorbidae	LMBI	Original	50.2814588777425	64.18915049250596	Tobol-Turgay
1161	Planorbis planorbis	Planorbis planorbis	Gastropoda	Planorbidae	LMBI	Original			Tobol-Turgay
1162	Planorbis planorbis	Planorbis planorbis	Gastropoda	Planorbidae	LMBI	Original			Tobol-Turgay
1163	Planorbis planorbis	Planorbis planorbis	Gastropoda	Planorbidae	LMBI	Original	50.16073177032307	64.1014300533232	Tobol-Turgay
1164	Planorbis planorbis	Planorbis planorbis	Gastropoda	Planorbidae	LMBI	Original	51.67202780432141	64.46129000234679	Tobol-Turgay
1165	Planorbis planorbis	Planorbis planorbis	Gastropoda	Planorbidae	LMBI	Original	53.7821808185884	61.62470870001111	Tobol-Turgay
1166	Planorbis planorbis	Planorbis planorbis	Gastropoda	Planorbidae	LMBI	Original	53.290793	65.040001	Tobol-Turgay
1167	Planorbis planorbis	Planorbis planorbis	Gastropoda	Planorbidae	LMBI	Original			Tobol-Turgay
1168	Planorbis planorbis	Planorbis planorbis	Gastropoda	Planorbidae	LMBI	Original	50.041176624425844	68.92039891293994	Nura-Sarysu
1169	Planorbis planorbis	Planorbis planorbis	Gastropoda	Planorbidae	LMBI	Original	50.041176624425844	68.92039891293994	Nura-Sarysu
1170	Planorbis planorbis	Planorbis planorbis	Gastropoda	Planorbidae	LMBI	Original	50.041176624425844	68.92039891293994	Nura-Sarysu
1171	Planorbis planorbis	Planorbis planorbis	Gastropoda	Planorbidae	LMBI	Original	52.162305	64.419186	Tobol-Turgay
1172	Planorbis planorbis	Planorbis planorbis	Gastropoda	Planorbidae	LMBI	Original	51.44816234762525	64.3983232523122	Tobol-Turgay
1173	Planorbis planorbis	Planorbis planorbis	Gastropoda	Planorbidae	LMBI	Original	53.747169	64.826129	Tobol-Turgay
1174	Planorbis planorbis	Planorbis planorbis	Gastropoda	Planorbidae	LMBI	Original	49.688731	63.548880	Tobol-Turgay
1175	Planorbis planorbis	Planorbis planorbis	Gastropoda	Planorbidae	LMBI	Original	53.005226	64.995410	Tobol-Turgay
1176	Planorbis planorbis	Planorbis planorbis	Gastropoda	Planorbidae	LMBI	Original	49.634015239012214	63.531723757321934	Tobol-Turgay
1177	Planorbis planorbis	Planorbis planorbis	Gastropoda	Planorbidae	LMBI	Original	50.012149919309785	64.08513054844312	Tobol-Turgay
1178	Planorbis sp.	Planorbis planorbis	Gastropoda	Planorbidae	LMBI	Original	53.005226	64.995410	Tobol-Turgay
1179	Segmentina nitida	Segmentina nitida	Gastropoda	Planorbidae	LMBI	Original	51.33602143732872	64.44633172707753	Tobol-Turgay
1180	Segmentina nitida	Segmentina nitida	Gastropoda	Planorbidae	LMBI	Original			Tobol-Turgay
1181	Segmentina nitida	Segmentina nitida	Gastropoda	Planorbidae	LMBI	Original	50.16073177032307	64.1014300533232	Tobol-Turgay
1182	Segmentina nitida	Segmentina nitida	Gastropoda	Planorbidae	LMBI	Original	50.16073177032307	64.1014300533232	Tobol-Turgay
1183	Segmentina servaini	Segmentina nitida	Gastropoda	Planorbidae	LMBI	Original	53.66992966072906	66.46946442543172	Ishim
1184	Anisus (Disculifer) vortex	Anisus vortex	Gastropoda	Planorbidae	LMBI	Original
1185	Planorbis planorbis	Planorbis planorbis	Gastropoda	Planorbidae	LMBI	Original	52.354880	77.792374	Irtysh
1186	Anisus (Anisus) leucostoma	Anisus leucostoma	Gastropoda	Planorbidae	LMBI	Original	52.8371573118056	69.7137816480584	Ishim
1187	Anisus (Anisus) leucostoma	Anisus leucostoma	Gastropoda	Planorbidae	LMBI	Original	53.680561	67.839448	Ishim
1188	Anisus (Anisus) spirorbis	Anisus spirorbis	Gastropoda	Planorbidae	LMBI	Original	54.859029	69.104625	Ishim
1189	Anisus (Anisus) spirorbis	Anisus spirorbis	Gastropoda	Planorbidae	LMBI	Original	52.630778	68.212797	Ishim
1190	Anisus (Anisus) spirorbis	Anisus spirorbis	Gastropoda	Planorbidae	LMBI	Original	53.706319	67.820714	Ishim
1191	Anisus (Anisus) spirorbis	Anisus spirorbis	Gastropoda	Planorbidae	LMBI	Original	54.303596	68.281639	Ishim
1192	Anisus (Disculifer) vortex	Anisus vortex	Gastropoda	Planorbidae	LMBI	Original	54.550830	68.613116	Ishim
1193	Anisus (Disculifer) vortex	Anisus vortex	Gastropoda	Planorbidae	LMBI	Original	52.630778	68.212797	Ishim
1194	Anisus (Disculifer) vortex	Anisus vortex	Gastropoda	Planorbidae	LMBI	Original	54.303596	68.281639	Ishim
1195	Anisus (Disculifer) vortex	Anisus vortex	Gastropoda	Planorbidae	LMBI	Original	52.153646	72.730031	Ishim
1196	Anisus (Disculifer) vortex	Anisus vortex	Gastropoda	Planorbidae	LMBI	Original	53.706892	67.330915	Ishim
1197	Anisus (Gyraulus) albus	Gyraulus albus	Gastropoda	Planorbidae	LMBI	Original	54.037741	68.366689	Ishim
1198	Anisus (Gyraulus) baicalicus	Gyraulus acronicus	Gastropoda	Planorbidae	LMBI	Original	53.706892	67.330915	Ishim
1199	Anisus (Gyraulus) draparnaudi	Gyraulus albus	Gastropoda	Planorbidae	LMBI	Original	52.630778	68.212797	Ishim
1200	Anisus (Gyraulus) draparnaudi	Gyraulus albus	Gastropoda	Planorbidae	LMBI	Original	53.706892	67.330915	Ishim
1201	Anisus (Gyraulus) stelmachoetius	Gyraulus acronicus	Gastropoda	Planorbidae	LMBI	Original	54.847392	68.230550	Ishim
1202	Anisus (Gyraulus) stelmachoetius	Gyraulus acronicus	Gastropoda	Planorbidae	LMBI	Original	53.706892	67.330915	Ishim
1203	Anisus (Vorticulus) vorticulus	Anisus vorticulus	Gastropoda	Planorbidae	LMBI	Original	52.630778	68.212797	Ishim
1204	Anisus (Vorticulus) vorticulus	Anisus vorticulus	Gastropoda	Planorbidae	LMBI	Original	53.012284	68.227042	Ishim
1205	Anisus (Vorticulus) vorticulus	Anisus vorticulus	Gastropoda	Planorbidae	LMBI	Original	52.948831	68.388890	Ishim
1206	Bathyomphalus contortus	Bathyomphalus contortus	Gastropoda	Planorbidae	LMBI	Original	53.012284	68.227042	Ishim
1207	Bathyomphalus contortus	Bathyomphalus contortus	Gastropoda	Planorbidae	LMBI	Original	54.303596	68.281639	Ishim
1208	Bathyomphalus contortus	Bathyomphalus contortus	Gastropoda	Planorbidae	LMBI	Original	52.948831	68.388890	Ishim
1209	Choanomphalus rossmaessleri	Gyraulus rossmaessleri	Gastropoda	Planorbidae	LMBI	Original	52.630778	68.212797	Ishim
1210	Gyraulus (Gyraulus) acronicus	Gyraulus acronicus	Gastropoda	Planorbidae	LMBI	Original	54.037741	68.366689	Ishim
1211	Gyraulus (Gyraulus) acronicus	Gyraulus acronicus	Gastropoda	Planorbidae	LMBI	Original	52.630778	68.212797	Ishim
1212	Gyraulus (Gyraulus) acronicus	Gyraulus acronicus	Gastropoda	Planorbidae	LMBI	Original	52.630778	68.212797	Ishim
1213	Gyraulus (Gyraulus) acronicus	Gyraulus acronicus	Gastropoda	Planorbidae	LMBI	Original	53.706319	67.820714	Ishim
1214	Gyraulus (Gyraulus) acronicus	Gyraulus acronicus	Gastropoda	Planorbidae	LMBI	Original	54.847392	68.230550	Ishim
1215	Gyraulus (Gyraulus) acronicus	Gyraulus acronicus	Gastropoda	Planorbidae	LMBI	Original	53.706892	67.330915	Ishim
1216	Hippeutis diaphanella	Hippeutis complanatus	Gastropoda	Planorbidae	LMBI	Original	52.948831	68.388890	Ishim
1217	Planorbis planorbis	Planorbis planorbis	Gastropoda	Planorbidae	LMBI	Original	53.680561	67.839448	Ishim
1218	Planorbis planorbis	Planorbis planorbis	Gastropoda	Planorbidae	LMBI	Original	55.166660	68.779689	Ishim
1219	Planorbis planorbis	Planorbis planorbis	Gastropoda	Planorbidae	LMBI	Original	52.630778	68.212797	Ishim
1220	Planorbis planorbis	Planorbis planorbis	Gastropoda	Planorbidae	LMBI	Original	55.137595	69.169169	Ishim
1221	Planorbis planorbis	Planorbis planorbis	Gastropoda	Planorbidae	LMBI	Original	54.316889	68.110877	Ishim
1222	Planorbis planorbis	Planorbis planorbis	Gastropoda	Planorbidae	LMBI	Original	53.706319	67.820714	Ishim
1223	Planorbis planorbis	Planorbis planorbis	Gastropoda	Planorbidae	LMBI	Original	54.847392	68.230550	Ishim
1224	Planorbis planorbis	Planorbis planorbis	Gastropoda	Planorbidae	LMBI	Original	54.303596	68.281639	Ishim
1225	Planorbis planorbis	Planorbis planorbis	Gastropoda	Planorbidae	LMBI	Original	55.126822	68.243108	Ishim
1226	Planorbis planorbis	Planorbis planorbis	Gastropoda	Planorbidae	LMBI	Original	54.859029	69.104625	Ishim
1227	Planorbis planorbis	Planorbis planorbis	Gastropoda	Planorbidae	LMBI	Original	52.948831	68.388890	Ishim
1228	Segmentina oelandica	Segmentina nitida	Gastropoda	Planorbidae	LMBI	Original	54.303596	68.281639	Ishim
1229	Valvata piscinalis	Valvata piscinalis	Gastropoda	Valvatidae	Krivosheina, Starobogatov, 1973	Published	47.79635943629224	84.16143490047484	Irtysh
1230	Valvata piscinalis	Valvata piscinalis	Gastropoda	Valvatidae	Krivosheina, Starobogatov, 1973	Published	50.230448845940295	82.22619381473245	Irtysh
1231	Valvata ambigua	Valvata piscinalis	Gastropoda	Valvatidae	Krivosheina, Starobogatov, 1973	Published	50.2370065902312	82.2342170907991	Irtysh
1232	Valvata depressa	Valvata piscinalis	Gastropoda	Valvatidae	Krivosheina, Starobogatov, 1973	Published	49.57988002751002	83.44896014413148	Irtysh
1233	Valvata klinensis	Valvata piscinalis	Gastropoda	Valvatidae	Krivosheina, Starobogatov, 1973	Published	49.562934701470255	83.46937423567569	Irtysh
1234	Valvata sibirica	Valvata sibirica	Gastropoda	Valvatidae	Krivosheina, Starobogatov, 1973	Published	49.562934701470255	83.46937423567569	Irtysh
1235	Bithynia lindholmiana	Bithynia sibirica	Gastropoda	Bithyniidae	Krivosheina, Starobogatov, 1973	Published	48.513031957512005	83.42253024257867	Irtysh
1236	Bithynia caerulans	Bithynia caerulans	Gastropoda	Bithyniidae	Krivosheina, Starobogatov, 1973	Published	48.885350826377916	83.50922251948923	Irtysh
1237	Bithynia inflata	Bithynia transsilvanica	Gastropoda	Bithyniidae	Krivosheina, Starobogatov, 1973	Published	50.21244847539796	82.13365003358582	Irtysh
1238	Bithynia transsilvanica	Bithynia transsilvanica	Gastropoda	Bithyniidae	Krivosheina, Starobogatov, 1973	Published	50.19520107616104	82.25940083749818	Irtysh
1239	Acroloxus lacustris	Acroloxus lacustris	Gastropoda	Acroloxidae	Krivosheina, Starobogatov, 1973	Published	48.17292441113857	83.79628913637174	Irtysh
1240	Lymnaea eversa	Ampullaceana cf. lagotis	Gastropoda	Lymnaeidae	Krivosheina, Starobogatov, 1973	Published	50.20921983465442	82.033447130556	Irtysh
1241	Lymnaea auricularia torquilla	Radix auricularia	Gastropoda	Lymnaeidae	Krivosheina, Starobogatov, 1973	Published	50.15893776531441	82.278263756419	Irtysh
1242	Lymnaea auricularia gebleri	Radix auricularia	Gastropoda	Lymnaeidae	Krivosheina, Starobogatov, 1973	Published	49.44324950411464	83.05938022280495	Irtysh
1243	Lymnaea peregra	Ampullaceana cf. lagotis	Gastropoda	Lymnaeidae	Krivosheina, Starobogatov, 1973	Published	49.89929511782272	82.67551337574386	Irtysh
1244	Lymnaea saridalensis	Stagnicola saridalensis	Gastropoda	Lymnaeidae	Krivosheina, Starobogatov, 1973	Published	49.24632655610897	84.19775613522741	Irtysh
1245	Lymnaea bolotensis	Ladislavella terebra	Gastropoda	Lymnaeidae	Krivosheina, Starobogatov, 1973	Published	48.77786986816303	85.98808563995186	Irtysh
1246	Lymnaea truncatula	Galba truncatula	Gastropoda	Lymnaeidae	Krivosheina, Starobogatov, 1973	Published	49.85911093310461	82.8418039140659	Irtysh
1247	Aplexa hypnorum	Aplexa hypnorum	Gastropoda	Physidae	Krivosheina, Starobogatov, 1973	Published	48.71063420208055	85.88029761182833	Irtysh
1248	Physella integra	Physella acuta	Gastropoda	Physidae	Krivosheina, Starobogatov, 1973	Published	49.90772936583173	82.73643217285546	Irtysh
1249	Planorbarius corneus	Planorbarius corneus	Gastropoda	Planorbidae	Krivosheina, Starobogatov, 1973	Published	50.231038458987975	82.17690643462562	Irtysh
1250	Planorbarius purpura	Planorbarius corneus	Gastropoda	Planorbidae	Krivosheina, Starobogatov, 1973	Published	47.96244894014335	83.76975967620855	Irtysh
1251	Anisus vortex	Anisus vortex	Gastropoda	Planorbidae	Krivosheina, Starobogatov, 1973	Published	49.771766646072095	82.93291997866454	Irtysh
1252	Anisus vorticulus	Anisus vorticulus	Gastropoda	Planorbidae	Krivosheina, Starobogatov, 1973	Published	47.79669483181023	84.14658630986871	Irtysh
1253	Anisus spirorbis	Anisus spirorbis	Gastropoda	Planorbidae	Krivosheina, Starobogatov, 1973	Published	48.6897648201213	85.64037799976887	Irtysh
1254	Anisus dazuri	Anisus spirorbis	Gastropoda	Planorbidae	Krivosheina, Starobogatov, 1973	Published	50.0017996463902	82.68183874920359	Irtysh
1255	Anisus filiaris	Gyraulus acronicus	Gastropoda	Planorbidae	Krivosheina, Starobogatov, 1973	Published	48.758819289435294	85.95175372309794	Irtysh
1256	Anisus stelmachoetius	Gyraulus acronicus	Gastropoda	Planorbidae	Krivosheina, Starobogatov, 1973	Published	49.684801710549394	83.03580479577128	Irtysh
1257	Anisus albus	Gyraulus albus	Gastropoda	Planorbidae	Krivosheina, Starobogatov, 1973	Published	49.62067589978214	83.37956120978674	Irtysh
1258	Choanomphalus rossmaessleri	Gyraulus rossmaessleri	Gastropoda	Planorbidae	Krivosheina, Starobogatov, 1973	Published	48.56507321832986	83.36444138630218	Irtysh
1259	Armiger crista	Armiger crista	Gastropoda	Planorbidae	Krivosheina, Starobogatov, 1973	Published	49.606833765062014	83.44559351530386	Irtysh
1260	Segmentina diaphanella	Segmentina nitida	Gastropoda	Planorbidae	Krivosheina, Starobogatov, 1973	Published	49.85952630831451	82.85840176937742	Irtysh
1261	Anodonta piscinalis sibirica	Anodonta anatina	Bivalvia	Unionidae	Krivosheina, Starobogatov, 1973	Published	49.56906250569947	83.46307265499954	Irtysh
1262	Anodonta sedakovi	Anodonta anatina	Bivalvia	Unionidae	Krivosheina, Starobogatov, 1973	Published	49.55268587717713	83.48832030122668	Irtysh
1263	Anodonta seisanensis seisanensis	Anodonta anatina	Bivalvia	Unionidae	Krivosheina, Starobogatov, 1973	Published	49.50703497821369	83.6190004433232	Irtysh
1264	Anodonta ponderosa altaica	Anodonta anatina	Bivalvia	Unionidae	Krivosheina, Starobogatov, 1973	Published	49.40903288885969	83.90989144234624	Irtysh
1265	Sphaerium corneum	Sphaerium corneum	Bivalvia	Sphaeridae	Krivosheina, Starobogatov, 1973	Published	49.3940031312728	83.94915448611673	Irtysh
1266	Sphaerium nitidum	Sphaerium corneum	Bivalvia	Sphaeridae	Krivosheina, Starobogatov, 1973	Published	50.11903750763566	82.30867712984191	Irtysh
1267	Sphaerium nucleus	Sphaerium nucleus	Bivalvia	Sphaeridae	Krivosheina, Starobogatov, 1973	Published	49.9445564472469	82.59391022604783	Irtysh
1268	Sphaerium capiduliferum	Sphaerium corneum	Bivalvia	Sphaeridae	Krivosheina, Starobogatov, 1973	Published	49.942204052084215	82.6506893931453	Irtysh
1269	Amesoda scaldiana	Sphaerium corneum	Bivalvia	Sphaeridae	Krivosheina, Starobogatov, 1973	Published	49.26455727568312	84.11313543362874	Irtysh
1270	Musculium creplini	Sphaerium lacustre	Bivalvia	Sphaeridae	Krivosheina, Starobogatov, 1973	Published	49.238928845201926	84.21475742926998	Irtysh
1271	Musculium clessini	Sphaerium lacustre	Bivalvia	Sphaeridae	Krivosheina, Starobogatov, 1973	Published	49.142325989063124	84.31868901572125	Irtysh
1272	Musculium hungaricum	Sphaerium lacustre	Bivalvia	Sphaeridae	Krivosheina, Starobogatov, 1973	Published	50.012360353410784	82.49792782040527	Irtysh
1273	Sphaerinova inflata	Sphaerium asiaticum	Bivalvia	Sphaeridae	Krivosheina, Starobogatov, 1973	Published	49.13023736752787	84.25863965466051	Irtysh
1274	Pisidium amnicum	Pisidium amnicum	Bivalvia	Sphaeridae	Krivosheina, Starobogatov, 1973	Published	49.01185140547716	83.90820349838842	Irtysh
1275	Euglesa nitida	Euglesa nitida	Bivalvia	Sphaeridae	Krivosheina, Starobogatov, 1973	Published	48.993833235022784	83.64178506145745	Irtysh
1276	Euglesa obtusalis	Euglesa obtusalis	Bivalvia	Sphaeridae	Krivosheina, Starobogatov, 1973	Published	48.97761130766177	83.74066200712255	Irtysh
1277	Euglesa lapponica	Euglesa obtusalis	Bivalvia	Sphaeridae	Krivosheina, Starobogatov, 1973	Published	48.6491237631659	83.48209478480146	Irtysh
1278	Euglesa pulchella	Euglesa pulchella	Bivalvia	Sphaeridae	Krivosheina, Starobogatov, 1973	Published	48.51035830381096	83.53259007725572	Irtysh
1279	Euglesa acuminata	Euglesa casertana	Bivalvia	Sphaeridae	Krivosheina, Starobogatov, 1973	Published	48.79774397715614	83.41217822601867	Irtysh
1280	Euglesa henslowana	Euglesa henslowana	Bivalvia	Sphaeridae	Krivosheina, Starobogatov, 1973	Published	48.41812237461211	83.81235725375777	Irtysh
1281	Euglesa crassa	Euglesa nitida	Bivalvia	Sphaeridae	Krivosheina, Starobogatov, 1973	Published	48.314302976112955	83.5133691159163	Irtysh
1282	Euglesa globularis	Euglesa globularis	Bivalvia	Sphaeridae	Krivosheina, Starobogatov, 1973	Published	48.99327309379292	83.66664893576426	Irtysh
1283	Euglesa borealis	Euglesa globularis	Bivalvia	Sphaeridae	Krivosheina, Starobogatov, 1973	Published	49.08493979081285	84.09197466835968	Irtysh
1284	Euglesa tetragona	Euglesa milium	Bivalvia	Sphaeridae	Krivosheina, Starobogatov, 1973	Published	50.24620362762395	81.68420777696657	Irtysh
1285	Euglesa ponderosa	Euglesa ponderosa	Bivalvia	Sphaeridae	Krivosheina, Starobogatov, 1973	Published	50.201471714185	82.04350120404487	Irtysh
1286	Euglesa subtruncata	Euglesa subtruncata	Bivalvia	Sphaeridae	Krivosheina, Starobogatov, 1973	Published	50.22011510975781	82.16585518191478	Irtysh
1287	Euglesa talievi	Euglesa subtruncata	Bivalvia	Sphaeridae	Krivosheina, Starobogatov, 1973	Published	50.34174844009667	81.19210018317722	Irtysh
1288	Euglesa suecica	Euglesa henslowana	Bivalvia	Sphaeridae	Krivosheina, Starobogatov, 1973	Published	50.12905214838454	82.29525284752064	Irtysh
1289	Euglesa lilljeborgi	Euglesa lilljeborgii	Bivalvia	Sphaeridae	Krivosheina, Starobogatov, 1973	Published	50.07053319779494	82.31026518778583	Irtysh
1290	Euglesa dupuiana	Euglesa henslowana	Bivalvia	Sphaeridae	Krivosheina, Starobogatov, 1973	Published	50.05978461303777	82.40091662707944	Irtysh
1291	Neopisidium moitessierianum	Odhneripisidium moitessierianum	Bivalvia	Sphaeridae	Krivosheina, Starobogatov, 1973	Published	50.00002535053103	82.51164283482694	Irtysh
1292	Neopisidium tenuilineatum	Odhneripisidium tenuilineatum	Bivalvia	Sphaeridae	Krivosheina, Starobogatov, 1973	Published	49.89824537182906	82.67526893126976	Irtysh
1293	Neopisidium alpinum	Odhneripisidium tenuilineatum	Bivalvia	Sphaeridae	Krivosheina, Starobogatov, 1973	Published	49.89155018447644	82.78093271082855	Irtysh
1294	Odhneripisidium dancei	Odhneripisidium dancei	Bivalvia	Sphaeridae	Krivosheina, Starobogatov, 1973	Published	49.870342628720024	82.84155947760729	Irtysh
1301	Lymnaea stagnalis	Lymnaea stagnalis	Gastropoda	Lymnaeidae	Zhadin, 1952	Published	46.43853423169915	75.25482537071854	Balkhash-Alakol
1302	Radix lagotis	Ampullaceana cf. lagotis	Gastropoda	Lymnaeidae	Zhadin, 1952	Published	46.43853423169915	75.25482537071854	Balkhash-Alakol
1303	Radix pereger	Ampullaceana cf. lagotis	Gastropoda	Lymnaeidae	Zhadin, 1952	Published	46.43853423169915	75.25482537071854	Balkhash-Alakol
1306	Galba truncatula	Galba truncatula	Gastropoda	Lymnaeidae	Zhadin, 1952	Published	46.43853423169915	75.25482537071854	Balkhash-Alakol
1309	Aplexa hypnorum	Aplexa hypnorum	Gastropoda	Physidae	Zhadin, 1952	Published	46.43853423169915	75.25482537071854	Balkhash-Alakol
1319	Planorbis planorbis	Planorbis planorbis	Gastropoda	Planorbidae	Zhadin, 1952	Published	46.43853423169915	75.25482537071854	Balkhash-Alakol
1320	Gyraulus albus	Gyraulus albus	Gastropoda	Planorbidae	Zhadin, 1952	Published	46.43853423169915	75.25482537071854	Balkhash-Alakol
1321	Gyraulus gredleri	Gyraulus acronicus	Gastropoda	Planorbidae	Zhadin, 1952	Published	46.43853423169915	75.25482537071854	Balkhash-Alakol
1327	Valvata piscinalis	Valvata piscinalis	Gastropoda	Valvatidae	Zhadin, 1952	Published	46.43853423169915	75.25482537071854	Balkhash-Alakol
1333	Bithynia caerulans	Bithynia caerulans	Gastropoda	Bithyniidae	Zhadin, 1952	Published	46.43853423169915	75.25482537071854	Balkhash-Alakol
1353	Pisidium henslowanum	Euglesa henslowana	Bivalvia	Sphaeridae	Zhadin, 1952	Published	46.43853423169915	75.25482537071854	Balkhash-Alakol
1354	Pisidium nitidum	Euglesa nitida	Bivalvia	Sphaeridae	Zhadin, 1952	Published	46.43853423169915	75.25482537071854	Balkhash-Alakol
1355	Pisidium subtruncatum	Euglesa subtruncata	Bivalvia	Sphaeridae	Zhadin, 1952	Published	46.43853423169915	75.25482537071854	Balkhash-Alakol
1356	Dreissena polymorpha	Dreissena polymorpha	Bivalvia	Dreissenidae	Zhadin, 1952	Published	46.43853423169915	75.25482537071854	Balkhash-Alakol
1357	Lymnaea stagnalis	Lymnaea stagnalis	Gastropoda	Lymnaeidae	Belyakova, 1980	Published	43.74171532840475	77.7840098243692	Balkhash-Alakol
1358	Lymnaea auricularia	Radix auricularia	Gastropoda	Lymnaeidae	Belyakova, 1980	Published	43.92001771688426	77.10646674971646	Balkhash-Alakol
1359	Lymnaea auricularia	Radix auricularia	Gastropoda	Lymnaeidae	Belyakova, 1980	Published	43.609806010976605	76.94665441266318	Balkhash-Alakol
1360	Lymnaea auricularia	Radix auricularia	Gastropoda	Lymnaeidae	Belyakova, 1980	Published	43.77318821680224	77.3663580915423	Balkhash-Alakol
1361	Lymnaea truncatula	Galba truncatula	Gastropoda	Lymnaeidae	Belyakova, 1980	Published	43.906876376863394	77.2732719002171	Balkhash-Alakol
1362	Lymnaea iliensis	Stagnicola saridalensis	Gastropoda	Lymnaeidae	Belyakova, 1980	Published	43.846836709671805	78.33253314854402	Balkhash-Alakol
1363	Planorbis planorbis	Planorbis planorbis	Gastropoda	Planorbidae	Belyakova, 1980	Published	43.74516280423887	77.5608879145348	Balkhash-Alakol
1364	Anisus acronicus	Gyraulus acronicus	Gastropoda	Planorbidae	Belyakova, 1980	Published	43.73419671516684	77.76345143469545	Balkhash-Alakol
1365	Segmentina clessini	Segmentina nitida	Gastropoda	Planorbidae	Kruglov, Soldatenko, 2000	Published	49.24898225998237	51.94036033313789	Ural-Caspian
1366	Segmentina clessini	Segmentina nitida	Gastropoda	Planorbidae	Kruglov, Soldatenko, 2000	Published	49.9761408254588	82.54849650282523	Irtysh
1367	Segmentina molytes	Segmentina nitida	Gastropoda	Planorbidae	Kruglov, Soldatenko, 2000	Published	51.815283	70.995013	Ishim
1368	Limnaeaus gebleri	Radix gebleri	Gastropoda	Lymnaeidae	Middendorf, 1851	Published	47.808415	84.122349	Irtysh
1369	Aenigmomphiscola uvalievae	Aenigmomphiscola uvalievae	Gastropoda	Lymnaeidae	Kruglov, Starobogatov, 1981	Published	53.187141	70.095990	Ishim
1370	Aenigmomphiscola uvalievae	Aenigmomphiscola uvalievae	Gastropoda	Lymnaeidae	Kruglov, Starobogatov, 1981	Published	55.137595	69.169169	Ishim
1371	Aenigmomphiscola uvalievae	Aenigmomphiscola uvalievae	Gastropoda	Lymnaeidae	Kruglov, Starobogatov, 1981	Published	54.640287	67.163141	Ishim
1372	Aenigmomphiscola uvalievae	Aenigmomphiscola uvalievae	Gastropoda	Lymnaeidae	Kruglov, Starobogatov, 1981	Published	49.147153	75.577333	Nura-Sarysu
1373	Aenigmomphiscola kazakhstanica	Aenigmomphiscola uvalievae	Gastropoda	Lymnaeidae	Kruglov, Starobogatov, 1981	Published	53.187141	70.095990	Ishim
1374	Aenigmomphiscola kazakhstanica	Aenigmomphiscola uvalievae	Gastropoda	Lymnaeidae	Kruglov, Starobogatov, 1981	Published	55.137595	69.169169	Ishim
1375	Aenigmomphiscola kazakhstanica	Aenigmomphiscola uvalievae	Gastropoda	Lymnaeidae	Kruglov, Starobogatov, 1981	Published	54.640287	67.163141	Ishim
1376	Aenigmomphiscola kazakhstanica	Aenigmomphiscola uvalievae	Gastropoda	Lymnaeidae	Kruglov, Starobogatov, 1981	Published	49.147153	75.577333	Nura-Sarysu
1377	Sphaerium corneum	Sphaerium corneum	Bivalvia	Sphaeridae	E.S. Babushkin, personal collection	original	50.119897	82.490927	Irtysh
1378	Euglesa casertana	Euglesa casertana	Bivalvia	Sphaeridae	E.S. Babushkin, personal collection	original	49.211350	85.400516	Irtysh
1379	Sphaerium lacustre	Sphaerium lacustre	Bivalvia	Sphaeridae	E.S. Babushkin, personal collection	original	49.186194	85.894552	Irtysh
1380	Euglesa globularis	Euglesa globularis	Bivalvia	Sphaeridae	E.S. Babushkin, personal collection	original			Irtysh
1381	Euglesa parvula	Euglesa parvula	Bivalvia	Sphaeridae	E.S. Babushkin, personal collection	original	47.973056	85.320833	Irtysh
1382	Euglesa subtruncata	Euglesa subtruncata	Bivalvia	Sphaeridae	E.S. Babushkin, personal collection	original	50.841111	78.446389	Irtysh
1383	Euglesa obtusalis	Euglesa obtusalis	Bivalvia	Sphaeridae	E.S. Babushkin, personal collection	original	53.5175	75.220556	Irtysh
1384	Sphaerium lacustre	Sphaerium lacustre	Bivalvia	Sphaeridae	E.S. Babushkin, personal collection	original	50.840556	78.436111	Irtysh
1385	Sphaerium lacustre	Sphaerium lacustre	Bivalvia	Sphaeridae	E.S. Babushkin, personal collection	original	52.501111	76.7475	Irtysh
1386	Unio tumidus	Unio tumidus	Bivalvia	Unionidae	LMBI	original	47.9	84.9	Irtysh
1387	Anodonta anatina	Anodonta anatina	Bivalvia	Unionidae	Bolotov et al., 2020	Published	50.7131	51.3808	Ural-Caspian
1388	Physella integra	Physella acuta	Gastropoda	Physidae	ZIN	original	49.94049213911137	82.5875299732395	Irtysh
1389	Physella integra	Physella acuta	Gastropoda	Physidae	ZIN	original			Irtysh
1392	Corbicula fluminalis	Corbicula fluminalis	Bivalvia	Cyrenidae	ZIN	original	46.526050733520876	79.01364126359188	Balkhash-Alakol
1393	Corbicula tibetensis	Corbicula tibetensis	Bivalvia	Cyrenidae	ZIN	original	43.064578	70.701181	Shu-Talas
1394	Lymnaea heptapotamica	Orientogalba heptapotamica	Gastropoda	Lymnaeidae	ZIN	original	43.783844	77.114393	Balkhash-Alakol
1395	Lymnaea heptapotamica	Orientogalba heptapotamica	Gastropoda	Lymnaeidae	ZIN	original	43.783844	77.114393	Balkhash-Alakol
1396	Lymnaea heptapotamica	Orientogalba heptapotamica	Gastropoda	Lymnaeidae	ZIN	original	43.768778	77.077580	Balkhash-Alakol
1397	Aenigmomphiscola kazakhstanica	Aenigmomphiscola uvalievae	Gastropoda	Lymnaeidae	ZIN	original	53.187141	70.095990	Ishim
1398	Aenigmomphiscola kazakhstanica	Aenigmomphiscola uvalievae	Gastropoda	Lymnaeidae	ZIN	original	55.317703112924974	69.46034201997504	Ishim
1399	Aenigmomphiscola kazakhstanica	Aenigmomphiscola uvalievae	Gastropoda	Lymnaeidae	ZIN	original	54.640287	67.163141	Ishim
1400	Aenigmomphiscola kazakhstanica	Aenigmomphiscola uvalievae	Gastropoda	Lymnaeidae	ZIN	original	55.093161975342724	69.22161113029071	Ishim
1401	Aenigmomphiscola kazakhstanica	Aenigmomphiscola uvalievae	Gastropoda	Lymnaeidae	ZIN	original	49.144387	75.580870	Nura-Sarysu
1402	Aenigmomphiscola uvalievae	Aenigmomphiscola uvalievae	Gastropoda	Lymnaeidae	ZIN	original	53.187141	70.095990	Ishim
1403	Aenigmomphiscola uvalievae	Aenigmomphiscola uvalievae	Gastropoda	Lymnaeidae	ZIN	original	55.317703112924974	69.46034201997504	Ishim
1404	Aenigmomphiscola uvalievae	Aenigmomphiscola uvalievae	Gastropoda	Lymnaeidae	ZIN	original	54.640287	67.163141	Ishim
1405	Aenigmomphiscola uvalievae	Aenigmomphiscola uvalievae	Gastropoda	Lymnaeidae	ZIN	original	55.093161975342724	69.22161113029071	Ishim
1406	Aenigmomphiscola uvalievae	Aenigmomphiscola uvalievae	Gastropoda	Lymnaeidae	ZIN	original	49.144387	75.580870	Nura-Sarysu
1407	Planorbis umbilicatus	Planorbis planorbis	Gastropoda	Planorbidae	ZIN	original	46.76401257899067	75.66435514689286	Balkhash-Alakol
1408	Planorbis umbilicatus	Planorbis planorbis	Gastropoda	Planorbidae	ZIN	original	51.67322625479029	62.65235853208468	Tobol-Turgay
1409	Planorbis umbilicatus v. armeniacus	Planorbis planorbis	Gastropoda	Planorbidae	ZIN	original	50.353556652445185	80.4779074720535	Irtysh
1410	Gyraulus ehrenbergi	Gyraulus acronicus	Gastropoda	Planorbidae	ZIN	original	42.743632	52.402636	Ural-Caspian
1411	Gyraulus filiaris	Gyraulus acronicus	Gastropoda	Planorbidae	ZIN	original	50.236306280156064	82.23853551449298	Irtysh
1412	Gyraulus filiaris	Gyraulus acronicus	Gastropoda	Planorbidae	ZIN	original	50.16062675160895	82.66123860487957	Irtysh
1413	Gyraulus filiaris	Gyraulus acronicus	Gastropoda	Planorbidae	ZIN	original	50.305778	82.857874	Irtysh
1414	Gyraulus filiaris	Gyraulus acronicus	Gastropoda	Planorbidae	ZIN	original	48.888297	83.309107	Irtysh
1415	Gyraulus filiaris	Gyraulus acronicus	Gastropoda	Planorbidae	ZIN	original	50.365228	83.493552	Irtysh
1416	Gyraulus filiaris	Gyraulus acronicus	Gastropoda	Planorbidae	ZIN	original	49.9484990662441	82.58006539504672	Irtysh
1417	Gyraulus filiaris	Gyraulus acronicus	Gastropoda	Planorbidae	ZIN	original	49.94049213911137	82.5875299732395	Irtysh
1418	Gyraulus filiaris	Gyraulus acronicus	Gastropoda	Planorbidae	ZIN	original	49.445272	83.060472	Irtysh
1419	Gyraulus filiaris	Gyraulus acronicus	Gastropoda	Planorbidae	ZIN	original	49.445272	83.060472	Irtysh
1420	Gyraulus filiaris	Gyraulus acronicus	Gastropoda	Planorbidae	ZIN	original	49.94049213911137	82.5875299732395	Irtysh
1421	Gyraulus filiaris	Gyraulus acronicus	Gastropoda	Planorbidae	ZIN	original	49.98063656561805	82.63568374371644	Irtysh
1422	Gyraulus filiaris	Gyraulus acronicus	Gastropoda	Planorbidae	ZIN	original			Irtysh
1423	Gyraulus filiaris	Gyraulus acronicus	Gastropoda	Planorbidae	ZIN	original	49.976374283263596	82.54826088047606	Irtysh
1424	Gyraulus filiaris	Gyraulus acronicus	Gastropoda	Planorbidae	ZIN	original	49.773697	84.040813	Irtysh
1425	Gyraulus gredleri	Gyraulus acronicus	Gastropoda	Planorbidae	ZIN	original	49.94049213911137	82.5875299732395	Irtysh
1426	Gyraulus ladacensis	Gyraulus acronicus	Gastropoda	Planorbidae	ZIN	original	45.83912189057666	81.73821632479498	Balkhash-Alakol
1427	Gyraulus albus var stelmachoetius	Gyraulus albus	Gastropoda	Planorbidae	ZIN	original	49.976374283263596	82.54826088047606	Irtysh
1428	Gyraulus stelmachoetius	Gyraulus albus	Gastropoda	Planorbidae	ZIN	original	49.61491860406855	83.52308539020146	Irtysh
1429	Planorbis contortus	Bathyomphalus contortus	Gastropoda	Planorbidae	ZIN	original	50.212286	82.968185	Irtysh
1430	Planorbis contortus	Bathyomphalus contortus	Gastropoda	Planorbidae	ZIN	original	49.94049213911137	82.5875299732395	Irtysh
1431	Anisus contortus	Bathyomphalus contortus	Gastropoda	Planorbidae	ZIN	original	50.45202653216653	82.66282231256554	Irtysh
1432	Anisus contortus	Bathyomphalus contortus	Gastropoda	Planorbidae	ZIN	original	50.16062675160895	82.66123860487957	Irtysh
1433	Anisus disphar	Bathyomphalus contortus	Gastropoda	Planorbidae	ZIN	original	48.888297	83.309107	Irtysh
1434	Anisus disphar	Bathyomphalus contortus	Gastropoda	Planorbidae	ZIN	original	49.94049213911137	82.5875299732395	Irtysh
1435	Anisus vortex	Anisus vortex	Gastropoda	Planorbidae	ZIN	original	46.376474122627805	77.97432538641753	Balkhash-Alakol
1436	Anisus vortex	Anisus vortex	Gastropoda	Planorbidae	ZIN	original	50.264825	82.239242	Irtysh
1437	Anisus vortex	Anisus vortex	Gastropoda	Planorbidae	ZIN	original	50.236306280156064	82.23853551449298	Irtysh
1438	Anisus vortex var hypocritus	Anisus vortex	Gastropoda	Planorbidae	ZIN	original	46.376474122627805	77.97432538641753	Balkhash-Alakol
1439	Planorbis clessini	Segmentina nitida	Gastropoda	Planorbidae	ZIN	original			Ural-Caspian
1440	Planorbis clessini	Segmentina nitida	Gastropoda	Planorbidae	ZIN	original
1443	Segmentina distinguenda	Segmentina nitida	Gastropoda	Planorbidae	ZIN	original	50.212286	82.968185	Irtysh
1444	Segmentina molytes	Segmentina nitida	Gastropoda	Planorbidae	ZIN	original	51.815283	70.995013	Ishim
1445	Hippeutis fontanus	Hippeutis complanatus	Gastropoda	Planorbidae	ZIN	original	51.135462	71.884195	Ishim
1446	Coretus corneus	Planorbarius corneus	Gastropoda	Planorbidae	ZIN	original	50.236306280156064	82.23853551449298	Irtysh
1447	Coretus corneus	Planorbarius corneus	Gastropoda	Planorbidae	ZIN	original	53.294415073852804	63.78931687441382	Tobol-Turgay
1448	Planorbarius purpura	Planorbarius corneus	Gastropoda	Planorbidae	ZIN	original	46.549066	74.227315	Balkhash-Alakol
1449	Planorbarius purpura	Planorbarius corneus	Gastropoda	Planorbidae	ZIN	original	50.236306280156064	82.23853551449298	Irtysh
1450	Planorbarius purpura	Planorbarius corneus	Gastropoda	Planorbidae	ZIN	original	50.236306280156064	82.23853551449298	Irtysh
1451	Armiger crista	Armiger crista	Gastropoda	Planorbidae	ZIN	original	49.742695700275014	82.02367921285098	Irtysh
1452	Peregriana ampullacea	Ampullaceana balthica	Gastropoda	Lymnaeidae	ZIN	original	49.94049213911137	82.5875299732395	Irtysh
1453	Peregriana balthica	Ampullaceana balthica	Gastropoda	Lymnaeidae	ZIN	original			Ishim
1454	Peregriana eversa	Ampullaceana cf. lagotis	Gastropoda	Lymnaeidae	ZIN	original	51.948007	63.098214	Tobol-Turgay
1455	Peregriana eversa	Ampullaceana cf. lagotis	Gastropoda	Lymnaeidae	ZIN	original	49.198963	71.599584	Nura-Sarysu
1456	Peregriana eversa	Ampullaceana cf. lagotis	Gastropoda	Lymnaeidae	ZIN	original	53.020916	68.895301	Ishim
1457	Lymnaea eversa	Ampullaceana cf. lagotis	Gastropoda	Lymnaeidae	ZIN	original	49.448372	82.638482	Irtysh
1458	Lymnaea eversa	Ampullaceana cf. lagotis	Gastropoda	Lymnaeidae	ZIN	original	43.783844	77.114393	Balkhash-Alakol
1459	Lymnaea eversa	Ampullaceana cf. lagotis	Gastropoda	Lymnaeidae	ZIN	original	43.783844	77.114393	Balkhash-Alakol
1460	Lymnaea eversa	Ampullaceana cf. lagotis	Gastropoda	Lymnaeidae	ZIN	original	52.011537	61.558848	Tobol-Turgay
1461	Lymnaea eversa	Ampullaceana cf. lagotis	Gastropoda	Lymnaeidae	ZIN	original	52.893196	70.584629	Ishim
1462	Lymnaea eversa	Ampullaceana cf. lagotis	Gastropoda	Lymnaeidae	ZIN	original	46.376474122627805	77.97432538641753	Balkhash-Alakol
1463	Lymnaea eversa	Ampullaceana cf. lagotis	Gastropoda	Lymnaeidae	ZIN	original	48.430030	62.093762	Tobol-Turgay
1464	Lymnaea eversa	Ampullaceana cf. lagotis	Gastropoda	Lymnaeidae	ZIN	original	50.590405	63.932641	Tobol-Turgay
1465	Lymnaea eversa	Ampullaceana cf. lagotis	Gastropoda	Lymnaeidae	ZIN	original	51.948007	63.098214	Tobol-Turgay
1466	Lymnaea eversa	Ampullaceana cf. lagotis	Gastropoda	Lymnaeidae	ZIN	original	53.66992966072906	66.46946442543172	Ishim
1468	Sinanodonta lauta	Sinanodonta lauta	Bivalvia	Unionidae	Uvaliyeva and Kan (2001)	Published	45.8073	74.2723	Balkhash-Alakol
1469	Sinanodonta lauta	Sinanodonta lauta	Bivalvia	Unionidae	Abrosov (1973)	Published	45.4217	73.6690	Balkhash-Alakol
1470	Sinanodonta lauta	Sinanodonta lauta	Bivalvia	Unionidae	Kondakov et al, 2020	Published	45.0402	74.9288	Balkhash-Alakol
1471	Sinanodonta woodiana	Sinanodonta woodiana	Bivalvia	Unionidae	Uvaliyeva (2001)	Published	43.7925	77.1469	Balkhash-Alakol
1472	Sinanodonta woodiana	Sinanodonta woodiana	Bivalvia	Unionidae	Kondakov et al, 2020	Published	43.7925	77.1469	Balkhash-Alakol
1473	Sinanodonta woodiana	Sinanodonta woodiana	Bivalvia	Unionidae	Uvaliyeva (2001)	Published	41.2877	67.9500	Aral-Syr Darya
1474	Unio pictorum	Unio tumidus	Bivalvia	Unionidae	Debyatkov, 2012, 2013	Published	49.0259	83.9095	Irtysh
1475	Borystenia naticina		Gastropoda		Debyatkov, 2012, 2013	Published	49.0259	83.9095	Irtysh
1476	Lithoglyphus naticoides	Lithoglyphus naticoides	Gastropoda	Lithoglyphidae	Debyatkov, 2012, 2013	Published	49.0259	83.9095	Irtysh
1477	Viviparus viviparus	Viviparus viviparus	Gastropoda	Viviparidae	Debyatkov, 2012, 2013	Published	49.0259	83.9095	Irtysh
1478	Physella acuta	Physella acuta	Gastropoda	Physidae	Frolova 1969, 1973, 1984	Published	54.8765	69.1195	Ishim
1479	Physella acuta	Physella acuta	Gastropoda	Physidae	Frolova 1969, 1973, 1984	Published	51.1422	71.4047	Ishim
1480	Physella acuta	Physella acuta	Gastropoda	Physidae	Krivosheina, 1979	Published	49.9533	82.5941	Irtysh
1481	Physella acuta	Physella acuta	Gastropoda	Physidae	Vinarski, 2015	Published	50.4333	69.1889	Nura-Sarysu
1483	Digyrcidum bourguignati	Bithynia tentaculata	Gastropoda	Bithyniidae	Andreev, Andreeva, 2014	Published	50.440917	69.299012	Nura-Sarysu
1484	Opisthorchophorus baudonianus	Bithynia transsilvanica	Gastropoda	Bithyniidae	Andreev, Andreeva, 2014	Published	50.480449	69.496568	Nura-Sarysu
1485	Opisthorchophorus baudonianus	Bithynia transsilvanica	Gastropoda	Bithyniidae	Andreev, Andreeva, 2014	Published	50.461515	69.428336	Nura-Sarysu
1486	Opisthorchophorus baudonianus	Bithynia transsilvanica	Gastropoda	Bithyniidae	Andreev, Andreeva, 2014	Published	50.715816	71.277212	Nura-Sarysu
1487	Opisthorchophorus troscheli	Bithynia transsilvanica	Gastropoda	Bithyniidae	Andreev, Andreeva, 2014	Published	50.480449	69.496568	Nura-Sarysu
1488	Opisthorchophorus troscheli	Bithynia transsilvanica	Gastropoda	Bithyniidae	Andreev, Andreeva, 2014	Published	50.461515	69.428336	Nura-Sarysu
1489	Opisthorchophorus troscheli	Bithynia transsilvanica	Gastropoda	Bithyniidae	Andreev, Andreeva, 2014	Published	50.715816	71.277212	Nura-Sarysu
1490	Paraelona socialis	Bithynia boissieri	Gastropoda	Bithyniidae	Andreev, Andreeva, 2014	Published	50.440917	69.299012	Nura-Sarysu
1491	Boreoelona sibirica	Bithynia sibirica	Gastropoda	Bithyniidae	Andreev, Andreeva, 2014	Published	50.531812	69.829214	Nura-Sarysu
1492	Boreoelona contortrix	Bithynia sibirica	Gastropoda	Bithyniidae	Andreev, Andreeva, 2014	Published	50.531812	69.829214	Nura-Sarysu
1493	Digyrcidum starobogatovi	Bithynia tentaculata	Gastropoda	Bithyniidae	Andreev, Andreeva, 2014	Published	50.531812	69.829214	Nura-Sarysu
1494	Dreissena polymorpha	Dreissena polymorpha	Bivalvia	Dreissenidae	Babushkin et al., 2022	Published	49.06961006483915	51.804857617062055	Ural-Caspian
1495	Anodonta piscinalis	Anodonta anatina	Bivalvia	Unionidae	Debyatkov, 2011	Published	49.909678	82.717916	Irtysh
1496	Sphaerium nucleus	Sphaerium nucleus	Bivalvia	Sphaeridae	Debyatkov, 2011	Published	49.909678	82.717916	Irtysh
1497	Valvata depressa	Valvata piscinalis	Gastropoda	Valvatidae	Debyatkov, 2011	Published	49.909678	82.717916	Irtysh
1498	Valvata piscinalis	Valvata piscinalis	Gastropoda	Valvatidae	Debyatkov, 2011	Published	49.909678	82.717916	Irtysh
1499	Lymnaea ovata	Ampullaceana balthica	Gastropoda	Lymnaeidae	Debyatkov, 2011	Published	49.909678	82.717916	Irtysh
1500	Lymnaea auricularia	Radix auricularia	Gastropoda	Lymnaeidae	Debyatkov, 2011	Published	49.909678	82.717916	Irtysh
1501	Anisus acronicus	Gyraulus acronicus	Gastropoda	Planorbidae	Debyatkov, 2011	Published	49.909678	82.717916	Irtysh
1502	Lymnaea auricularia	Radix auricularia	Gastropoda	Lymnaeidae	Irmukhanova, 2012	Published	43.504573	68.543059	Aral-Syr Darya
1503	Anisus vortex	Anisus vortex	Gastropoda	Planorbidae	Irmukhanova, 2012	Published	43.504573	68.543059	Aral-Syr Darya
1504	Euglesa rotundovata	Euglesa casertana	Bivalvia	Sphaeridae	Krivosheina, 1976	Published	49.742695700275014	82.02367921285098	Irtysh
1505	Euglesa irtyschensis	Euglesa casertana	Bivalvia	Sphaeridae	Krivosheina, 1976	Published	49.742695700275014	82.02367921285098	Irtysh
1506	Euglesa crassicardo	Euglesa casertana	Bivalvia	Sphaeridae	Krivosheina, 1976	Published	49.742695700275014	82.02367921285098	Irtysh
1507	Euglesa montana	Euglesa casertana	Bivalvia	Sphaeridae	Krivosheina, 1976	Published	49.99090904900151	82.52763874520164	Irtysh
1508	Euglesa montana	Euglesa casertana	Bivalvia	Sphaeridae	Krivosheina, 1976	Published	49.95337589538933	82.57445654294223	Irtysh
1509	Euglesa montana	Euglesa casertana	Bivalvia	Sphaeridae	Krivosheina, 1976	Published	50.16062675160895	82.66123860487957	Irtysh
1510	Euglesa montana	Euglesa casertana	Bivalvia	Sphaeridae	Krivosheina, 1976	Published	49.742695700275014	82.02367921285098	Irtysh
1511	Euglesa montana	Euglesa casertana	Bivalvia	Sphaeridae	Krivosheina, 1976	Published	49.61015556011428	83.51490050751377	Irtysh
1512	Euglesa ponderosa	Euglesa ponderosa	Bivalvia	Sphaeridae	Krivosheina, 1976	Published	49.174936216434936	84.31155644762957	Irtysh
1513	Euglesa subponderosa	Euglesa casertana	Bivalvia	Sphaeridae	Krivosheina, 1976	Published	49.742695700275014	82.02367921285098	Irtysh
1514	Euglesa lilljeborgi	Euglesa lilljeborgii	Bivalvia	Sphaeridae	Krivosheina, 1976	Published	49.742695700275014	82.02367921285098	Irtysh
1515	Euglesa acuminata	Euglesa casertana	Bivalvia	Sphaeridae	Krivosheina, 1976	Published	49.742695700275014	82.02367921285098	Irtysh
1516	Euglesa borealis	Euglesa globularis	Bivalvia	Sphaeridae	Krivosheina, 1976	Published	49.742695700275014	82.02367921285098	Irtysh
1517	Neopisidium moitessierianum	Odhneripisidium moitessierianum	Bivalvia	Sphaeridae	Krivosheina, 1976	Published	49.742695700275014	82.02367921285098	Irtysh
1518	Lymnaea stagnalis	Lymnaea stagnalis	Gastropoda	Lymnaeidae	Krivosheina, 1976	Published	50.02234649405055	82.84441568716997	Irtysh
1519	Lymnaea eversa	Ampullaceana cf. lagotis	Gastropoda	Lymnaeidae	Krivosheina, 1976	Published	50.02234649405055	82.84441568716997	Irtysh
1520	Lymnaea peregra	Ampullaceana cf. lagotis	Gastropoda	Lymnaeidae	Krivosheina, 1976	Published	50.02234649405055	82.84441568716997	Irtysh
1521	Lymnaea auricularia torquilla	Radix auricularia	Gastropoda	Lymnaeidae	Krivosheina, 1976	Published	50.02234649405055	82.84441568716997	Irtysh
1522	Anodonta sedakovi	Anodonta anatina	Bivalvia	Unionidae	Krivosheina, 1976	Published	50.02234649405055	82.84441568716997	Irtysh
1523	Lymnaea stagnalis	Lymnaea stagnalis	Gastropoda	Lymnaeidae	Krivosheina, 1976	Published	49.370828073681366	83.02737994671301	Irtysh
1524	Lymnaea auricularia torquilla	Radix auricularia	Gastropoda	Lymnaeidae	Krivosheina, 1976	Published	49.370828073681366	83.02737994671301	Irtysh
1525	Bithynia inflata	Bithynia transsilvanica	Gastropoda	Bithyniidae	Krivosheina, 1976	Published	49.94049213911137	82.5875299732395	Irtysh
1526	Bithynia transsilvanica	Bithynia transsilvanica	Gastropoda	Bithyniidae	Krivosheina, 1976	Published	49.95337589538933	82.57445654294223	Irtysh
1527	Bithynia caerulans	Bithynia caerulans	Gastropoda	Bithyniidae	Krivosheina, 1976	Published	49.95337589538933	82.57445654294223	Irtysh
1528	Bithynia lindholmiana	Bithynia sibirica	Gastropoda	Bithyniidae	Krivosheina, 1976	Published	49.95337589538933	82.57445654294223	Irtysh
1529	Anodonta piscinalis sibirica	Anodonta anatina	Bivalvia	Unionidae	Krivosheina, 1976	Published	49.95337589538933	82.57445654294223	Irtysh
1530	Anodonta ponderosa altaica	Anodonta anatina	Bivalvia	Unionidae	Krivosheina, 1976	Published	49.95337589538933	82.57445654294223	Irtysh
1531	Anodonta seisanensis seisanensis	Anodonta anatina	Bivalvia	Unionidae	Krivosheina, 1976	Published	49.95337589538933	82.57445654294223	Irtysh
1532	Anodonta sedakovi	Anodonta anatina	Bivalvia	Unionidae	Krivosheina, 1976	Published	49.95337589538933	82.57445654294223	Irtysh
1533	Euglesa nitida	Euglesa nitida	Bivalvia	Sphaeridae	Krivosheina, 1978	Published	49.43045812918404	82.6456877963735	Irtysh
1534	Euglesa splendens	Euglesa nitida	Bivalvia	Sphaeridae	Krivosheina, 1978	Published	48.002735192877275	83.67593188462072	Irtysh
1535	Euglesa fedderseni	Euglesa nitida	Bivalvia	Sphaeridae	Krivosheina, 1978	Published	48.64707013943222	83.46314434362274	Irtysh
1536	Euglesa obtusalis	Euglesa obtusalis	Bivalvia	Sphaeridae	Krivosheina, 1978	Published	48.64707013943222	83.46314434362274	Irtysh
1537	Euglesa hibernica	Euglesa parvula	Bivalvia	Sphaeridae	Krivosheina, 1978	Published	48.64707013943222	83.46314434362274	Irtysh
1538	Euglesa tetragona	Euglesa milium	Bivalvia	Sphaeridae	Krivosheina, 1978	Published	48.64707013943222	83.46314434362274	Irtysh
1539	Euglesa subtruncata	Euglesa subtruncata	Bivalvia	Sphaeridae	Krivosheina, 1978	Published	48.64707013943222	83.46314434362274	Irtysh
1540	Euglesa talievi	Euglesa subtruncata	Bivalvia	Sphaeridae	Krivosheina, 1978	Published	48.64707013943222	83.46314434362274	Irtysh
1541	Euglesa starobogatovi	Euglesa subtruncata	Bivalvia	Sphaeridae	Krivosheina, 1978	Published	50.02234649405055	82.84441568716997	Irtysh
1542	Euglesa humiliumbo	Euglesa subtruncata	Bivalvia	Sphaeridae	Krivosheina, 1978	Published	50.16062675160895	82.66123860487957	Irtysh
1543	Euglesa rotundotrigona	Euglesa subtruncata	Bivalvia	Sphaeridae	Krivosheina, 1978	Published	50.16062675160895	82.66123860487957	Irtysh
1544	Euglesa arcidens	Euglesa subtruncata	Bivalvia	Sphaeridae	Krivosheina, 1978	Published	49.9761408254588	82.54849650282523	Irtysh
1545	Euglesa arcidens	Euglesa subtruncata	Bivalvia	Sphaeridae	Krivosheina, 1978	Published	50.16062675160895	82.66123860487957	Irtysh
1546	Euglesa tenuicardo	Euglesa subtruncata	Bivalvia	Sphaeridae	Krivosheina, 1978	Published	50.16062675160895	82.66123860487957	Irtysh
1547	Euglesa parallelodon	Euglesa subtruncata	Bivalvia	Sphaeridae	Krivosheina, 1978	Published	50.16062675160895	82.66123860487957	Irtysh
1548	Euglesa subcuneata	Euglesa subtruncata	Bivalvia	Sphaeridae	Krivosheina, 1978	Published	49.61015556011428	83.51490050751377	Irtysh
1549	Euglesa subcuneata	Euglesa subtruncata	Bivalvia	Sphaeridae	Krivosheina, 1978	Published	50.16062675160895	82.66123860487957	Irtysh
1550	Euglesa crassa	Euglesa nitida	Bivalvia	Sphaeridae	Krivosheina, 1978	Published	48.64707013943222	83.46314434362274	Irtysh
1551	Euglesa pulchella	Euglesa pulchella	Bivalvia	Sphaeridae	Krivosheina, 1978	Published	48.64707013943222	83.46314434362274	Irtysh
1552	Euglesa waldeni	Euglesa lilljeborgii	Bivalvia	Sphaeridae	Krivosheina, 1978	Published	49.95336678050249	82.60971077332132	Irtysh
1553	Euglesa henslowana	Euglesa henslowana	Bivalvia	Sphaeridae	Krivosheina, 1978	Published	48.64707013943222	83.46314434362274	Irtysh
1554	Euglesa dupuiana	Euglesa henslowana	Bivalvia	Sphaeridae	Krivosheina, 1978	Published	48.64707013943222	83.46314434362274	Irtysh
1555	Euglesa suecica	Euglesa henslowana	Bivalvia	Sphaeridae	Krivosheina, 1978	Published	48.64707013943222	83.46314434362274	Irtysh
1556	Euglesa ostroumovi	Euglesa henslowana	Bivalvia	Sphaeridae	Krivosheina, 1978	Published	48.64707013943222	83.46314434362274	Irtysh
1557	Euglesa volgensis	Euglesa subtruncata	Bivalvia	Sphaeridae	Krivosheina, 1978	Published	48.64707013943222	83.46314434362274	Irtysh
1558	Euglesa difficilis	Euglesa subtruncata	Bivalvia	Sphaeridae	Krivosheina, 1978	Published	48.64707013943222	83.46314434362274	Irtysh
1559	Euglesa securidens	Euglesa henslowana	Bivalvia	Sphaeridae	Krivosheina, 1978	Published	49.74327314429672	83.99415704651392	Irtysh
1560	Euglesa subhenslowana	Euglesa henslowana	Bivalvia	Sphaeridae	Krivosheina, 1978	Published	49.61015556011428	83.51490050751377	Irtysh
1561	Euglesa acuminata	Euglesa casertana	Bivalvia	Sphaeridae	Krivosheina, 1978	Published	48.64707013943222	83.46314434362274	Irtysh
1562	Euglesa globularis	Euglesa globularis	Bivalvia	Sphaeridae	Krivosheina, 1978	Published	48.64707013943222	83.46314434362274	Irtysh
1563	Euglesa borealis	Euglesa globularis	Bivalvia	Sphaeridae	Krivosheina, 1978	Published	48.64707013943222	83.46314434362274	Irtysh
1564	Euglesa rotundovata	Euglesa casertana	Bivalvia	Sphaeridae	Krivosheina, 1978	Published	48.64707013943222	83.46314434362274	Irtysh
1565	Euglesa irtyschensis	Euglesa casertana	Bivalvia	Sphaeridae	Krivosheina, 1978	Published	48.64707013943222	83.46314434362274	Irtysh
1566	Euglesa crassicardo	Euglesa casertana	Bivalvia	Sphaeridae	Krivosheina, 1978	Published	48.64707013943222	83.46314434362274	Irtysh
1567	Euglesa montana	Euglesa casertana	Bivalvia	Sphaeridae	Krivosheina, 1978	Published	48.64707013943222	83.46314434362274	Irtysh
1568	Euglesa buchtarmensis	Euglesa casertana	Bivalvia	Sphaeridae	Krivosheina, 1978	Published	49.74327314429672	83.99415704651392	Irtysh
1569	Euglesa depressissima	Euglesa casertana	Bivalvia	Sphaeridae	Krivosheina, 1978	Published	50.16062675160895	82.66123860487957	Irtysh
1570	Euglesa tenuicostulata	Euglesa supina	Bivalvia	Sphaeridae	Krivosheina, 1978	Published	49.61015556011428	83.51490050751377	Irtysh
1571	Odhneripisidium kungejense	Odhneripisidium stewarti	Bivalvia	Sphaeridae	Krivosheina, 1978	Published	49.93742726356786	82.65761334795498	Irtysh
1572	Neopisidium moitessierianum	Odhneripisidium moitessierianum	Bivalvia	Sphaeridae	Krivosheina, 1979	Published	50.16062675160895	82.66123860487957	Irtysh
1573	Neopisidium moitessierianum	Odhneripisidium moitessierianum	Bivalvia	Sphaeridae	Krivosheina, 1979	Published	49.58028250423584	83.43550220292433	Irtysh
1574	Neopisidium moitessierianum	Odhneripisidium moitessierianum	Bivalvia	Sphaeridae	Krivosheina, 1979	Published	48.002735192877275	83.67593188462072	Irtysh
1575	Neopisidium tenuilineatum	Odhneripisidium tenuilineatum	Bivalvia	Sphaeridae	Krivosheina, 1979	Published	50.16062675160895	82.66123860487957	Irtysh
1576	Neopisidium tenuilineatum	Odhneripisidium tenuilineatum	Bivalvia	Sphaeridae	Krivosheina, 1979	Published	49.61015556011428	83.51490050751377	Irtysh
1577	Neopisidium alpinum	Odhneripisidium tenuilineatum	Bivalvia	Sphaeridae	Krivosheina, 1979	Published	50.16062675160895	82.66123860487957	Irtysh
1578	Neopisidium altaicum	Euglesa subtruncata	Bivalvia	Sphaeridae	Krivosheina, 1979	Published	50.36339415868574	83.60199231040265	Irtysh
1579	Neopisidium ovatotrigonum	Euglesa subtruncata	Bivalvia	Sphaeridae	Krivosheina, 1979	Published	50.36339415868574	83.60199231040265	Irtysh
1580	Bithynia tentaculata	Bithynia tentaculata	Gastropoda	Bithyniidae	Lazutkina et al., 2012	Published	53.706892	67.330915	Ishim
1581	Bithynia tentaculata	Bithynia tentaculata	Gastropoda	Bithyniidae	Lazutkina et al., 2012	Published	54.656810	68.838063	Ishim
1582	Bithynia tentaculata	Bithynia tentaculata	Gastropoda	Bithyniidae	Lazutkina et al., 2012	Published	54.303596	68.281639	Ishim
1583	Bithynia tentaculata	Bithynia tentaculata	Gastropoda	Bithyniidae	Lazutkina et al., 2012	Published	52.886740	63.047369	Tobol-Turgay
1584	Bithynia tentaculata	Bithynia tentaculata	Gastropoda	Bithyniidae	Lazutkina et al., 2012	Published	54.079656	65.764810	Tobol-Turgay
1585	Bithynia tentaculata	Bithynia tentaculata	Gastropoda	Bithyniidae	Lazutkina et al., 2012	Published	51.33602143732872	64.44633172707753	Tobol-Turgay
1586	Bithynia tentaculata	Bithynia tentaculata	Gastropoda	Bithyniidae	Lazutkina et al., 2012	Published	54.133681538928876	65.72671540359623	Tobol-Turgay
1587	Bithynia tentaculata	Bithynia tentaculata	Gastropoda	Bithyniidae	Lazutkina et al., 2012	Published	52.60610326167262	64.75584130749755	Tobol-Turgay
1588	Bithynia tentaculata	Bithynia tentaculata	Gastropoda	Bithyniidae	Lazutkina et al., 2012	Published	51.135143	64.943608	Tobol-Turgay
1589	Bithynia tentaculata	Bithynia tentaculata	Gastropoda	Bithyniidae	Lazutkina et al., 2012	Published	49.720912	63.556845	Tobol-Turgay
1590	Bithynia tentaculata	Bithynia tentaculata	Gastropoda	Bithyniidae	Lazutkina et al., 2012	Published	53.12483627639612	70.29333306321008	Ishim
1591	Bithynia decipiens	Bithynia tentaculata	Gastropoda	Bithyniidae	Lazutkina et al., 2012	Published	54.303596	68.281639	Ishim
1592	Bithynia decipiens	Bithynia tentaculata	Gastropoda	Bithyniidae	Lazutkina et al., 2012	Published	50.012149919309785	64.08513054844312	Tobol-Turgay
1593	Bithynia decipiens	Bithynia tentaculata	Gastropoda	Bithyniidae	Lazutkina et al., 2012	Published	50.790494	64.793777	Tobol-Turgay
1594	Bithynia decipiens	Bithynia tentaculata	Gastropoda	Bithyniidae	Lazutkina et al., 2012	Published	50.303515	64.197598	Tobol-Turgay
1595	Bithynia decipiens	Bithynia tentaculata	Gastropoda	Bithyniidae	Lazutkina et al., 2012	Published	53.12483627639612	70.29333306321008	Ishim
1596	Bithynia curta	Bithynia tentaculata	Gastropoda	Bithyniidae	Lazutkina et al., 2012	Published	52.948831	68.388890	Ishim
1597	Bithynia curta	Bithynia tentaculata	Gastropoda	Bithyniidae	Lazutkina et al., 2012	Published	53.12483627639612	70.29333306321008	Ishim
1598	Bithynia curta	Bithynia tentaculata	Gastropoda	Bithyniidae	Lazutkina et al., 2012	Published	53.096319	70.299573	Ishim
1599	Opisthorchophorus baudonianus	Bithynia transsilvanica	Gastropoda	Bithyniidae	Lazutkina et al., 2012	Published	54.303596	68.281639	Ishim
1600	Opisthorchophorus baudonianus	Bithynia transsilvanica	Gastropoda	Bithyniidae	Lazutkina et al., 2012	Published	54.91206341239635	69.11669257221388	Ishim
1601	Opisthorchophorus baudonianus	Bithynia transsilvanica	Gastropoda	Bithyniidae	Lazutkina et al., 2012	Published	54.550830	68.613116	Ishim
1602	Opisthorchophorus baudonianus	Bithynia transsilvanica	Gastropoda	Bithyniidae	Lazutkina et al., 2012	Published	54.556044	66.143314	Ishim
1603	Opisthorchophorus baudonianus	Bithynia transsilvanica	Gastropoda	Bithyniidae	Lazutkina et al., 2012	Published	50.012149919309785	64.08513054844312	Tobol-Turgay
1604	Opisthorchophorus baudonianus	Bithynia transsilvanica	Gastropoda	Bithyniidae	Lazutkina et al., 2012	Published	54.100232	64.551680	Tobol-Turgay
1605	Opisthorchophorus baudonianus	Bithynia transsilvanica	Gastropoda	Bithyniidae	Lazutkina et al., 2012	Published	53.66992966072906	66.46946442543172	Ishim
1606	Opisthorchophorus baudonianus	Bithynia transsilvanica	Gastropoda	Bithyniidae	Lazutkina et al., 2012	Published	53.582907	61.928912	Tobol-Turgay
1607	Opisthorchophorus baudonianus	Bithynia transsilvanica	Gastropoda	Bithyniidae	Lazutkina et al., 2012	Published	53.7821808185884	61.62470870001111	Tobol-Turgay
1608	Opisthorchophorus baudonianus	Bithynia transsilvanica	Gastropoda	Bithyniidae	Lazutkina et al., 2012	Published	53.290793	65.040001	Tobol-Turgay
1609	Opisthorchophorus baudonianus	Bithynia transsilvanica	Gastropoda	Bithyniidae	Lazutkina et al., 2012	Published	50.2814588777425	64.18915049250596	Tobol-Turgay
1610	Opisthorchophorus baudonianus	Bithynia transsilvanica	Gastropoda	Bithyniidae	Lazutkina et al., 2012	Published	50.16073177032307	64.1014300533232	Tobol-Turgay
1611	Opisthorchophorus baudonianus	Bithynia transsilvanica	Gastropoda	Bithyniidae	Lazutkina et al., 2012	Published	52.630778	68.212797	Ishim
1612	Opisthorchophorus baudonianus	Bithynia transsilvanica	Gastropoda	Bithyniidae	Lazutkina et al., 2012	Published	52.620389	68.091558	Ishim
1613	Opisthorchophorus troscheli	Bithynia transsilvanica	Gastropoda	Bithyniidae	Lazutkina et al., 2012	Published	54.303596	68.281639	Ishim
1614	Opisthorchophorus troscheli	Bithynia transsilvanica	Gastropoda	Bithyniidae	Lazutkina et al., 2012	Published	54.91206341239635	69.11669257221388	Ishim
1615	Opisthorchophorus troscheli	Bithynia transsilvanica	Gastropoda	Bithyniidae	Lazutkina et al., 2012	Published	50.012149919309785	64.08513054844312	Tobol-Turgay
1616	Opisthorchophorus troscheli	Bithynia transsilvanica	Gastropoda	Bithyniidae	Lazutkina et al., 2012	Published	50.790494	64.793777	Tobol-Turgay
1617	Opisthorchophorus troscheli	Bithynia transsilvanica	Gastropoda	Bithyniidae	Lazutkina et al., 2012	Published	53.7821808185884	61.62470870001111	Tobol-Turgay
1618	Opisthorchophorus troscheli	Bithynia transsilvanica	Gastropoda	Bithyniidae	Lazutkina et al., 2012	Published	50.16073177032307	64.1014300533232	Tobol-Turgay
1619	Opisthorchophorus abacumovae	Bithynia transsilvanica	Gastropoda	Bithyniidae	Lazutkina et al., 2012	Published	54.632328	66.376329	Ishim
1620	Opisthorchophorus abacumovae	Bithynia transsilvanica	Gastropoda	Bithyniidae	Lazutkina et al., 2012	Published	50.012149919309785	64.08513054844312	Tobol-Turgay
1621	Paraelona socialis	Bithynia boissieri	Gastropoda	Bithyniidae	Lazutkina et al., 2012	Published	54.91206341239635	69.11669257221388	Ishim
1622	Valvata piscinalis	Valvata piscinalis	Gastropoda	Valvatidae	Frolova, 1973	Published	54.51324721798673	68.71970569531193	Ishim
1623	Valvata piscinalis	Valvata piscinalis	Gastropoda	Valvatidae	Frolova, 1973	Published	53.12838922549336	63.591374432853726	Tobol-Turgay
1624	Valvata piscinalis	Valvata piscinalis	Gastropoda	Valvatidae	Frolova, 1973	Published	50.401060	68.942952	Nura-Sarysu
1625	Valvata piscinalis	Valvata piscinalis	Gastropoda	Valvatidae	Frolova, 1973	Published	52.907121	74.150151	Irtysh
1626	Valvata piscinalis	Valvata piscinalis	Gastropoda	Valvatidae	Frolova, 1973	Published	53.134274	73.356625	Ishim
1627	Valvata piscinalis	Valvata piscinalis	Gastropoda	Valvatidae	Frolova, 1973	Published	54.014742	69.799841	Ishim
1628	Valvata piscinalis	Valvata piscinalis	Gastropoda	Valvatidae	Frolova, 1973	Published	52.570007	65.604586	Ishim
1629	Valvata ambigua	Valvata piscinalis	Gastropoda	Valvatidae	Frolova, 1973	Published	54.51324721798673	68.71970569531193	Ishim
1630	Valvata ambigua	Valvata piscinalis	Gastropoda	Valvatidae	Frolova, 1973	Published	53.12838922549336	63.591374432853726	Tobol-Turgay
1631	Valvata antiquilina	Valvata piscinalis	Gastropoda	Valvatidae	Frolova, 1973	Published	50.401060	68.942952	Nura-Sarysu
1632	Valvata antiquilina	Valvata piscinalis	Gastropoda	Valvatidae	Frolova, 1973	Published	52.907121	74.150151	Irtysh
1633	Valvata antiquilina	Valvata piscinalis	Gastropoda	Valvatidae	Frolova, 1973	Published	53.134274	73.356625	Ishim
1634	Valvata antiquilina	Valvata piscinalis	Gastropoda	Valvatidae	Frolova, 1973	Published	54.014742	69.799841	Ishim
1635	Valvata antiquilina	Valvata piscinalis	Gastropoda	Valvatidae	Frolova, 1973	Published	52.570007	65.604586	Ishim
1636	Valvata antiquilina	Valvata piscinalis	Gastropoda	Valvatidae	Frolova, 1973	Published	54.51324721798673	68.71970569531193	Ishim
1637	Valvata antiqua	Valvata piscinalis	Gastropoda	Valvatidae	Frolova, 1973	Published	50.401060	68.942952	Nura-Sarysu
1638	Valvata antiqua	Valvata piscinalis	Gastropoda	Valvatidae	Frolova, 1973	Published	52.907121	74.150151	Irtysh
1639	Valvata antiqua	Valvata piscinalis	Gastropoda	Valvatidae	Frolova, 1973	Published	53.134274	73.356625	Ishim
1640	Valvata antiqua	Valvata piscinalis	Gastropoda	Valvatidae	Frolova, 1973	Published	54.014742	69.799841	Ishim
1641	Valvata antiqua	Valvata piscinalis	Gastropoda	Valvatidae	Frolova, 1973	Published	52.570007	65.604586	Ishim
1642	Valvata antiqua	Valvata piscinalis	Gastropoda	Valvatidae	Frolova, 1973	Published	54.51324721798673	68.71970569531193	Ishim
1643	Valvata trocheidea	Valvata piscinalis	Gastropoda	Valvatidae	Frolova, 1973	Published	54.51324721798673	68.71970569531193	Ishim
1644	Valvata depressa	Valvata piscinalis	Gastropoda	Valvatidae	Frolova, 1973	Published	54.51324721798673	68.71970569531193	Ishim
1645	Valvata depressa	Valvata piscinalis	Gastropoda	Valvatidae	Frolova, 1973	Published	53.12838922549336	63.591374432853726	Tobol-Turgay
1646	Valvata sibirica	Valvata sibirica	Gastropoda	Valvatidae	Frolova, 1973	Published	54.51324721798673	68.71970569531193	Ishim
1647	Valvata sibirica	Valvata sibirica	Gastropoda	Valvatidae	Frolova, 1973	Published	50.401060	68.942952	Nura-Sarysu
1648	Valvata sibirica	Valvata sibirica	Gastropoda	Valvatidae	Frolova, 1973	Published	52.907121	74.150151	Irtysh
1649	Valvata sibirica	Valvata sibirica	Gastropoda	Valvatidae	Frolova, 1973	Published	53.134274	73.356625	Ishim
1650	Valvata sibirica	Valvata sibirica	Gastropoda	Valvatidae	Frolova, 1973	Published	54.014742	69.799841	Ishim
1651	Valvata sibirica	Valvata sibirica	Gastropoda	Valvatidae	Frolova, 1973	Published	53.12838922549336	63.591374432853726	Tobol-Turgay
1652	Valvata cristata	Valvata cristata	Gastropoda	Valvatidae	Frolova, 1973	Published	54.51324721798673	68.71970569531193	Ishim
1653	Valvata cristata	Valvata cristata	Gastropoda	Valvatidae	Frolova, 1973	Published	53.12838922549336	63.591374432853726	Tobol-Turgay
1654	Valvata cristata	Valvata cristata	Gastropoda	Valvatidae	Frolova, 1973	Published	50.401060	68.942952	Nura-Sarysu
1655	Valvata cristata	Valvata cristata	Gastropoda	Valvatidae	Frolova, 1973	Published	52.907121	74.150151	Irtysh
1656	Valvata cristata	Valvata cristata	Gastropoda	Valvatidae	Frolova, 1973	Published	53.134274	73.356625	Ishim
1657	Valvata cristata	Valvata cristata	Gastropoda	Valvatidae	Frolova, 1973	Published	54.014742	69.799841	Ishim
1658	Valvata pulchella		Gastropoda		Frolova, 1973	Published	54.51324721798673	68.71970569531193	Ishim
1659	Valvata pulchella		Gastropoda		Frolova, 1973	Published	53.12838922549336	63.591374432853726	Tobol-Turgay
1660	Valvata pulchella		Gastropoda		Frolova, 1973	Published	50.401060	68.942952	Nura-Sarysu
1661	Valvata pulchella		Gastropoda		Frolova, 1973	Published	52.907121	74.150151	Irtysh
1662	Valvata pulchella		Gastropoda		Frolova, 1973	Published	53.134274	73.356625	Ishim
1663	Valvata pulchella		Gastropoda		Frolova, 1973	Published	54.014742	69.799841	Ishim
1664	Bithynia inflata	Bithynia transsilvanica	Gastropoda	Bithyniidae	Frolova, 1973	Published	54.51324721798673	68.71970569531193	Ishim
1665	Bithynia inflata	Bithynia transsilvanica	Gastropoda	Bithyniidae	Frolova, 1973	Published	53.12838922549336	63.591374432853726	Tobol-Turgay
1666	Bithynia inflata	Bithynia transsilvanica	Gastropoda	Bithyniidae	Frolova, 1973	Published	50.401060	68.942952	Nura-Sarysu
1667	Bithynia inflata	Bithynia transsilvanica	Gastropoda	Bithyniidae	Frolova, 1973	Published	52.907121	74.150151	Irtysh
1668	Bithynia inflata	Bithynia transsilvanica	Gastropoda	Bithyniidae	Frolova, 1973	Published	53.134274	73.356625	Ishim
1669	Bithynia inflata	Bithynia transsilvanica	Gastropoda	Bithyniidae	Frolova, 1973	Published	54.014742	69.799841	Ishim
1670	Bithynia tentaculata	Bithynia tentaculata	Gastropoda	Bithyniidae	Frolova, 1973	Published	54.51324721798673	68.71970569531193	Ishim
1671	Bithynia tentaculata	Bithynia tentaculata	Gastropoda	Bithyniidae	Frolova, 1973	Published	53.12838922549336	63.591374432853726	Tobol-Turgay
1672	Bithynia tentaculata	Bithynia tentaculata	Gastropoda	Bithyniidae	Frolova, 1973	Published	50.401060	68.942952	Nura-Sarysu
1673	Bithynia tentaculata	Bithynia tentaculata	Gastropoda	Bithyniidae	Frolova, 1973	Published	52.907121	74.150151	Irtysh
1674	Bithynia tentaculata	Bithynia tentaculata	Gastropoda	Bithyniidae	Frolova, 1973	Published	53.134274	73.356625	Ishim
1675	Bithynia tentaculata	Bithynia tentaculata	Gastropoda	Bithyniidae	Frolova, 1973	Published	54.014742	69.799841	Ishim
1676	Bithynia transsilvanica	Bithynia transsilvanica	Gastropoda	Bithyniidae	Frolova, 1973	Published	54.51324721798673	68.71970569531193	Ishim
1677	Bithynia transsilvanica	Bithynia transsilvanica	Gastropoda	Bithyniidae	Frolova, 1973	Published	53.12838922549336	63.591374432853726	Tobol-Turgay
1678	Bithynia transsilvanica	Bithynia transsilvanica	Gastropoda	Bithyniidae	Frolova, 1973	Published	50.401060	68.942952	Nura-Sarysu
1679	Bithynia transsilvanica	Bithynia transsilvanica	Gastropoda	Bithyniidae	Frolova, 1973	Published	52.907121	74.150151	Irtysh
1680	Bithynia transsilvanica	Bithynia transsilvanica	Gastropoda	Bithyniidae	Frolova, 1973	Published	53.134274	73.356625	Ishim
1681	Bithynia transsilvanica	Bithynia transsilvanica	Gastropoda	Bithyniidae	Frolova, 1973	Published	54.014742	69.799841	Ishim
1682	Caspiohydrobia johanseni		Gastropoda		Frolova, 1973	Published	50.401060	68.942952	Nura-Sarysu
1683	Caspiohydrobia johanseni		Gastropoda		Frolova, 1973	Published	52.907121	74.150151	Irtysh
1684	Caspiohydrobia johanseni		Gastropoda		Frolova, 1973	Published	53.134274	73.356625	Ishim
1685	Caspiohydrobia johanseni		Gastropoda		Frolova, 1973	Published	54.014742	69.799841	Ishim
1686	Acroloxus lacustris	Acroloxus lacustris	Gastropoda	Acroloxidae	Frolova, 1973	Published	54.51324721798673	68.71970569531193	Ishim
1687	Acroloxus lacustris	Acroloxus lacustris	Gastropoda	Acroloxidae	Frolova, 1973	Published	53.12838922549336	63.591374432853726	Tobol-Turgay
1688	Acroloxus lacustris	Acroloxus lacustris	Gastropoda	Acroloxidae	Frolova, 1973	Published	50.401060	68.942952	Nura-Sarysu
1689	Acroloxus lacustris	Acroloxus lacustris	Gastropoda	Acroloxidae	Frolova, 1973	Published	52.907121	74.150151	Irtysh
1690	Acroloxus lacustris	Acroloxus lacustris	Gastropoda	Acroloxidae	Frolova, 1973	Published	53.134274	73.356625	Ishim
1691	Acroloxus lacustris	Acroloxus lacustris	Gastropoda	Acroloxidae	Frolova, 1973	Published	54.014742	69.799841	Ishim
1692	Lymnaea stagnalis	Lymnaea stagnalis	Gastropoda	Lymnaeidae	Frolova, 1973	Published	54.51324721798673	68.71970569531193	Ishim
1693	Lymnaea stagnalis	Lymnaea stagnalis	Gastropoda	Lymnaeidae	Frolova, 1973	Published	53.12838922549336	63.591374432853726	Tobol-Turgay
1694	Lymnaea stagnalis	Lymnaea stagnalis	Gastropoda	Lymnaeidae	Frolova, 1973	Published	50.401060	68.942952	Nura-Sarysu
1695	Lymnaea stagnalis	Lymnaea stagnalis	Gastropoda	Lymnaeidae	Frolova, 1973	Published	52.907121	74.150151	Irtysh
1696	Lymnaea stagnalis	Lymnaea stagnalis	Gastropoda	Lymnaeidae	Frolova, 1973	Published	53.134274	73.356625	Ishim
1697	Lymnaea stagnalis	Lymnaea stagnalis	Gastropoda	Lymnaeidae	Frolova, 1973	Published	54.014742	69.799841	Ishim
1698	Lymnaea auricularia	Radix auricularia	Gastropoda	Lymnaeidae	Frolova, 1973	Published	54.51324721798673	68.71970569531193	Ishim
1699	Lymnaea auricularia	Radix auricularia	Gastropoda	Lymnaeidae	Frolova, 1973	Published	53.12838922549336	63.591374432853726	Tobol-Turgay
1700	Lymnaea auricularia	Radix auricularia	Gastropoda	Lymnaeidae	Frolova, 1973	Published	50.401060	68.942952	Nura-Sarysu
1701	Lymnaea auricularia	Radix auricularia	Gastropoda	Lymnaeidae	Frolova, 1973	Published	52.907121	74.150151	Irtysh
1702	Lymnaea auricularia	Radix auricularia	Gastropoda	Lymnaeidae	Frolova, 1973	Published	53.134274	73.356625	Ishim
1703	Lymnaea auricularia	Radix auricularia	Gastropoda	Lymnaeidae	Frolova, 1973	Published	54.014742	69.799841	Ishim
1704	Lymnaea tobolica	Ampullaceana ampla	Gastropoda	Lymnaeidae	Frolova, 1973	Published	54.51324721798673	68.71970569531193	Ishim
1705	Lymnaea tobolica	Ampullaceana ampla	Gastropoda	Lymnaeidae	Frolova, 1973	Published	53.12838922549336	63.591374432853726	Tobol-Turgay
1706	Lymnaea eversa	Ampullaceana cf. lagotis	Gastropoda	Lymnaeidae	Frolova, 1973	Published	54.51324721798673	68.71970569531193	Ishim
1707	Lymnaea eversa	Ampullaceana cf. lagotis	Gastropoda	Lymnaeidae	Frolova, 1973	Published	53.12838922549336	63.591374432853726	Tobol-Turgay
1708	Lymnaea eversa	Ampullaceana cf. lagotis	Gastropoda	Lymnaeidae	Frolova, 1973	Published	50.401060	68.942952	Nura-Sarysu
1709	Lymnaea eversa	Ampullaceana cf. lagotis	Gastropoda	Lymnaeidae	Frolova, 1973	Published	52.907121	74.150151	Irtysh
1710	Lymnaea eversa	Ampullaceana cf. lagotis	Gastropoda	Lymnaeidae	Frolova, 1973	Published	53.134274	73.356625	Ishim
1711	Lymnaea eversa	Ampullaceana cf. lagotis	Gastropoda	Lymnaeidae	Frolova, 1973	Published	54.014742	69.799841	Ishim
1712	Lymnaea peregra	Ampullaceana cf. lagotis	Gastropoda	Lymnaeidae	Frolova, 1973	Published	54.51324721798673	68.71970569531193	Ishim
1713	Lymnaea peregra	Ampullaceana cf. lagotis	Gastropoda	Lymnaeidae	Frolova, 1973	Published	53.12838922549336	63.591374432853726	Tobol-Turgay
1714	Lymnaea peregra	Ampullaceana cf. lagotis	Gastropoda	Lymnaeidae	Frolova, 1973	Published	50.401060	68.942952	Nura-Sarysu
1715	Lymnaea peregra	Ampullaceana cf. lagotis	Gastropoda	Lymnaeidae	Frolova, 1973	Published	52.907121	74.150151	Irtysh
1716	Lymnaea peregra	Ampullaceana cf. lagotis	Gastropoda	Lymnaeidae	Frolova, 1973	Published	53.134274	73.356625	Ishim
1717	Lymnaea peregra	Ampullaceana cf. lagotis	Gastropoda	Lymnaeidae	Frolova, 1973	Published	54.014742	69.799841	Ishim
1718	Lymnaea draverti	Stagnicola saridalensis	Gastropoda	Lymnaeidae	Frolova, 1973	Published	50.401060	68.942952	Nura-Sarysu
1719	Lymnaea draverti	Stagnicola saridalensis	Gastropoda	Lymnaeidae	Frolova, 1973	Published	52.907121	74.150151	Irtysh
1720	Lymnaea draverti	Stagnicola saridalensis	Gastropoda	Lymnaeidae	Frolova, 1973	Published	53.134274	73.356625	Ishim
1721	Lymnaea draverti	Stagnicola saridalensis	Gastropoda	Lymnaeidae	Frolova, 1973	Published	54.014742	69.799841	Ishim
1722	Lymnaea kazakensis	Kazakhlymnaea taurica kazakensis	Gastropoda	Lymnaeidae	Frolova, 1973	Published	50.401060	68.942952	Nura-Sarysu
1723	Lymnaea kazakensis	Kazakhlymnaea taurica kazakensis	Gastropoda	Lymnaeidae	Frolova, 1973	Published	52.907121	74.150151	Irtysh
1724	Lymnaea kazakensis	Kazakhlymnaea taurica kazakensis	Gastropoda	Lymnaeidae	Frolova, 1973	Published	53.134274	73.356625	Ishim
1725	Lymnaea kazakensis	Kazakhlymnaea taurica kazakensis	Gastropoda	Lymnaeidae	Frolova, 1973	Published	54.014742	69.799841	Ishim
1726	Lymnaea starobogatovi	Stagnicola palustris	Gastropoda	Lymnaeidae	Frolova, 1973	Published	50.401060	68.942952	Nura-Sarysu
1727	Lymnaea starobogatovi	Stagnicola palustris	Gastropoda	Lymnaeidae	Frolova, 1973	Published	52.907121	74.150151	Irtysh
1728	Lymnaea starobogatovi	Stagnicola palustris	Gastropoda	Lymnaeidae	Frolova, 1973	Published	53.134274	73.356625	Ishim
1729	Lymnaea starobogatovi	Stagnicola palustris	Gastropoda	Lymnaeidae	Frolova, 1973	Published	54.014742	69.799841	Ishim
1730	Lymnaea bolotensis	Ladislavella terebra	Gastropoda	Lymnaeidae	Frolova, 1973	Published	50.401060	68.942952	Nura-Sarysu
1731	Lymnaea bolotensis	Ladislavella terebra	Gastropoda	Lymnaeidae	Frolova, 1973	Published	52.907121	74.150151	Irtysh
1732	Lymnaea bolotensis	Ladislavella terebra	Gastropoda	Lymnaeidae	Frolova, 1973	Published	53.134274	73.356625	Ishim
1733	Lymnaea bolotensis	Ladislavella terebra	Gastropoda	Lymnaeidae	Frolova, 1973	Published	54.014742	69.799841	Ishim
1734	Lymnaea saridalensis	Stagnicola saridalensis	Gastropoda	Lymnaeidae	Frolova, 1973	Published	50.401060	68.942952	Nura-Sarysu
1735	Lymnaea saridalensis	Stagnicola saridalensis	Gastropoda	Lymnaeidae	Frolova, 1973	Published	52.907121	74.150151	Irtysh
1736	Lymnaea saridalensis	Stagnicola saridalensis	Gastropoda	Lymnaeidae	Frolova, 1973	Published	53.134274	73.356625	Ishim
1737	Lymnaea saridalensis	Stagnicola saridalensis	Gastropoda	Lymnaeidae	Frolova, 1973	Published	54.014742	69.799841	Ishim
1738	Lymnaea likharevi	Stagnicola saridalensis	Gastropoda	Lymnaeidae	Frolova, 1973	Published	50.401060	68.942952	Nura-Sarysu
1739	Lymnaea likharevi	Stagnicola saridalensis	Gastropoda	Lymnaeidae	Frolova, 1973	Published	52.907121	74.150151	Irtysh
1740	Lymnaea likharevi	Stagnicola saridalensis	Gastropoda	Lymnaeidae	Frolova, 1973	Published	53.134274	73.356625	Ishim
1741	Lymnaea likharevi	Stagnicola saridalensis	Gastropoda	Lymnaeidae	Frolova, 1973	Published	54.014742	69.799841	Ishim
1742	Lymnaea glutinosa	Myxas glutinosa	Gastropoda	Lymnaeidae	Frolova, 1973	Published	54.51324721798673	68.71970569531193	Ishim
1743	Lymnaea glutinosa	Myxas glutinosa	Gastropoda	Lymnaeidae	Frolova, 1973	Published	53.12838922549336	63.591374432853726	Tobol-Turgay
1744	Lymnaea truncatula	Galba truncatula	Gastropoda	Lymnaeidae	Frolova, 1973	Published	50.401060	68.942952	Nura-Sarysu
1745	Lymnaea truncatula	Galba truncatula	Gastropoda	Lymnaeidae	Frolova, 1973	Published	52.907121	74.150151	Irtysh
1746	Lymnaea truncatula	Galba truncatula	Gastropoda	Lymnaeidae	Frolova, 1973	Published	53.134274	73.356625	Ishim
1747	Lymnaea truncatula	Galba truncatula	Gastropoda	Lymnaeidae	Frolova, 1973	Published	54.014742	69.799841	Ishim
1748	Physa fontinalis	Physa fontinalis	Gastropoda	Physidae	Frolova, 1973	Published	54.51324721798673	68.71970569531193	Ishim
1749	Physella integra	Physella acuta	Gastropoda	Physidae	Frolova, 1973	Published	54.51324721798673	68.71970569531193	Ishim
1750	Aplexa hypnorum	Aplexa hypnorum	Gastropoda	Physidae	Frolova, 1973	Published	54.51324721798673	68.71970569531193	Ishim
1751	Planorbarius corneus	Planorbarius corneus	Gastropoda	Planorbidae	Frolova, 1973	Published	54.51324721798673	68.71970569531193	Ishim
1752	Planorbarius corneus	Planorbarius corneus	Gastropoda	Planorbidae	Frolova, 1973	Published	53.12838922549336	63.591374432853726	Tobol-Turgay
1753	Planorbarius corneus	Planorbarius corneus	Gastropoda	Planorbidae	Frolova, 1973	Published	50.401060	68.942952	Nura-Sarysu
1754	Planorbarius corneus	Planorbarius corneus	Gastropoda	Planorbidae	Frolova, 1973	Published	52.907121	74.150151	Irtysh
1755	Planorbarius corneus	Planorbarius corneus	Gastropoda	Planorbidae	Frolova, 1973	Published	53.134274	73.356625	Ishim
1756	Planorbarius corneus	Planorbarius corneus	Gastropoda	Planorbidae	Frolova, 1973	Published	54.014742	69.799841	Ishim
1757	Planorbarius banaticus	Planorbarius corneus	Gastropoda	Planorbidae	Frolova, 1973	Published	54.51324721798673	68.71970569531193	Ishim
1758	Planorbarius purpura	Planorbarius corneus	Gastropoda	Planorbidae	Frolova, 1973	Published	54.51324721798673	68.71970569531193	Ishim
1759	Planorbis planorbis	Planorbis planorbis	Gastropoda	Planorbidae	Frolova, 1973	Published	54.51324721798673	68.71970569531193	Ishim
1760	Planorbis planorbis	Planorbis planorbis	Gastropoda	Planorbidae	Frolova, 1973	Published	53.12838922549336	63.591374432853726	Tobol-Turgay
1761	Planorbis planorbis	Planorbis planorbis	Gastropoda	Planorbidae	Frolova, 1973	Published	50.401060	68.942952	Nura-Sarysu
1762	Planorbis planorbis	Planorbis planorbis	Gastropoda	Planorbidae	Frolova, 1973	Published	52.907121	74.150151	Irtysh
1763	Planorbis planorbis	Planorbis planorbis	Gastropoda	Planorbidae	Frolova, 1973	Published	53.134274	73.356625	Ishim
1764	Planorbis planorbis	Planorbis planorbis	Gastropoda	Planorbidae	Frolova, 1973	Published	54.014742	69.799841	Ishim
1765	Anisus vortex	Anisus vortex	Gastropoda	Planorbidae	Frolova, 1973	Published	54.51324721798673	68.71970569531193	Ishim
1766	Anisus vorticulus	Anisus vorticulus	Gastropoda	Planorbidae	Frolova, 1973	Published	54.51324721798673	68.71970569531193	Ishim
1767	Anisus vorticulus	Anisus vorticulus	Gastropoda	Planorbidae	Frolova, 1973	Published	53.12838922549336	63.591374432853726	Tobol-Turgay
1768	Anisus vorticulus	Anisus vorticulus	Gastropoda	Planorbidae	Frolova, 1973	Published	50.401060	68.942952	Nura-Sarysu
1769	Anisus vorticulus	Anisus vorticulus	Gastropoda	Planorbidae	Frolova, 1973	Published	52.907121	74.150151	Irtysh
1770	Anisus vorticulus	Anisus vorticulus	Gastropoda	Planorbidae	Frolova, 1973	Published	53.134274	73.356625	Ishim
1771	Anisus vorticulus	Anisus vorticulus	Gastropoda	Planorbidae	Frolova, 1973	Published	54.014742	69.799841	Ishim
1772	Anisus spirorbis	Anisus spirorbis	Gastropoda	Planorbidae	Frolova, 1973	Published	52.570007	65.604586	Ishim
1773	Anisus spirorbis	Anisus spirorbis	Gastropoda	Planorbidae	Frolova, 1973	Published	50.401060	68.942952	Nura-Sarysu
1774	Anisus spirorbis	Anisus spirorbis	Gastropoda	Planorbidae	Frolova, 1973	Published	52.907121	74.150151	Irtysh
1775	Anisus spirorbis	Anisus spirorbis	Gastropoda	Planorbidae	Frolova, 1973	Published	53.134274	73.356625	Ishim
1776	Anisus spirorbis	Anisus spirorbis	Gastropoda	Planorbidae	Frolova, 1973	Published	54.014742	69.799841	Ishim
1777	Anisus dazuri	Anisus spirorbis	Gastropoda	Planorbidae	Frolova, 1973	Published	52.570007	65.604586	Ishim
1778	Anisus dazuri	Anisus spirorbis	Gastropoda	Planorbidae	Frolova, 1973	Published	50.401060	68.942952	Nura-Sarysu
1779	Anisus dazuri	Anisus spirorbis	Gastropoda	Planorbidae	Frolova, 1973	Published	52.907121	74.150151	Irtysh
1780	Anisus dazuri	Anisus spirorbis	Gastropoda	Planorbidae	Frolova, 1973	Published	53.134274	73.356625	Ishim
1781	Anisus dazuri	Anisus spirorbis	Gastropoda	Planorbidae	Frolova, 1973	Published	54.014742	69.799841	Ishim
1782	Anisus gredleri	Gyraulus acronicus	Gastropoda	Planorbidae	Frolova, 1973	Published	52.570007	65.604586	Ishim
1783	Anisus gredleri	Gyraulus acronicus	Gastropoda	Planorbidae	Frolova, 1973	Published	50.401060	68.942952	Nura-Sarysu
1784	Anisus gredleri	Gyraulus acronicus	Gastropoda	Planorbidae	Frolova, 1973	Published	52.907121	74.150151	Irtysh
1785	Anisus gredleri	Gyraulus acronicus	Gastropoda	Planorbidae	Frolova, 1973	Published	53.134274	73.356625	Ishim
1786	Anisus gredleri	Gyraulus acronicus	Gastropoda	Planorbidae	Frolova, 1973	Published	54.014742	69.799841	Ishim
1787	Anisus glaber	Gyraulus parvus	Gastropoda	Planorbidae	Frolova, 1973	Published	52.570007	65.604586	Ishim
1788	Anisus glaber	Gyraulus parvus	Gastropoda	Planorbidae	Frolova, 1973	Published	50.401060	68.942952	Nura-Sarysu
1789	Anisus glaber	Gyraulus parvus	Gastropoda	Planorbidae	Frolova, 1973	Published	52.907121	74.150151	Irtysh
1790	Anisus glaber	Gyraulus parvus	Gastropoda	Planorbidae	Frolova, 1973	Published	53.134274	73.356625	Ishim
1791	Anisus glaber	Gyraulus parvus	Gastropoda	Planorbidae	Frolova, 1973	Published	54.014742	69.799841	Ishim
1792	Anisus albus	Gyraulus albus	Gastropoda	Planorbidae	Frolova, 1973	Published	54.51324721798673	68.71970569531193	Ishim
1793	Anisus acronicus	Gyraulus acronicus	Gastropoda	Planorbidae	Frolova, 1973	Published	54.51324721798673	68.71970569531193	Ishim
1794	Anisus acronicus	Gyraulus acronicus	Gastropoda	Planorbidae	Frolova, 1973	Published	53.12838922549336	63.591374432853726	Tobol-Turgay
1795	Anisus acronicus	Gyraulus acronicus	Gastropoda	Planorbidae	Frolova, 1973	Published	50.401060	68.942952	Nura-Sarysu
1796	Anisus acronicus	Gyraulus acronicus	Gastropoda	Planorbidae	Frolova, 1973	Published	52.907121	74.150151	Irtysh
1797	Anisus acronicus	Gyraulus acronicus	Gastropoda	Planorbidae	Frolova, 1973	Published	53.134274	73.356625	Ishim
1798	Anisus acronicus	Gyraulus acronicus	Gastropoda	Planorbidae	Frolova, 1973	Published	54.014742	69.799841	Ishim
1799	Anisus filiaris	Gyraulus acronicus	Gastropoda	Planorbidae	Frolova, 1973	Published	54.51324721798673	68.71970569531193	Ishim
1800	Anisus draparnaldi	Gyraulus albus	Gastropoda	Planorbidae	Frolova, 1973	Published	54.51324721798673	68.71970569531193	Ishim
1801	Anisus stelmachoetius	Gyraulus acronicus	Gastropoda	Planorbidae	Frolova, 1973	Published	54.51324721798673	68.71970569531193	Ishim
1802	Anisus starobogatovi	Gyraulus rossmaessleri	Gastropoda	Planorbidae	Frolova, 1973	Published	54.51324721798673	68.71970569531193	Ishim
1803	Anisus contortus	Bathyomphalus contortus	Gastropoda	Planorbidae	Frolova, 1973	Published	54.51324721798673	68.71970569531193	Ishim
1804	Anisus contortus	Bathyomphalus contortus	Gastropoda	Planorbidae	Frolova, 1973	Published	52.570007	65.604586	Ishim
1805	Anisus contortus	Bathyomphalus contortus	Gastropoda	Planorbidae	Frolova, 1973	Published	50.401060	68.942952	Nura-Sarysu
1806	Anisus contortus	Bathyomphalus contortus	Gastropoda	Planorbidae	Frolova, 1973	Published	52.907121	74.150151	Irtysh
1807	Anisus contortus	Bathyomphalus contortus	Gastropoda	Planorbidae	Frolova, 1973	Published	53.134274	73.356625	Ishim
1808	Anisus contortus	Bathyomphalus contortus	Gastropoda	Planorbidae	Frolova, 1973	Published	54.014742	69.799841	Ishim
1809	Armiger crista	Armiger crista	Gastropoda	Planorbidae	Frolova, 1973	Published	52.570007	65.604586	Ishim
1810	Armiger crista	Armiger crista	Gastropoda	Planorbidae	Frolova, 1973	Published	50.401060	68.942952	Nura-Sarysu
1811	Armiger crista	Armiger crista	Gastropoda	Planorbidae	Frolova, 1973	Published	52.907121	74.150151	Irtysh
1812	Armiger crista	Armiger crista	Gastropoda	Planorbidae	Frolova, 1973	Published	53.134274	73.356625	Ishim
1813	Armiger crista	Armiger crista	Gastropoda	Planorbidae	Frolova, 1973	Published	54.014742	69.799841	Ishim
1814	Artmiger bielzi	Armiger bielzi	Gastropoda	Planorbidae	Frolova, 1973	Published	52.570007	65.604586	Ishim
1815	Artmiger bielzi	Armiger bielzi	Gastropoda	Planorbidae	Frolova, 1973	Published	50.401060	68.942952	Nura-Sarysu
1816	Artmiger bielzi	Armiger bielzi	Gastropoda	Planorbidae	Frolova, 1973	Published	52.907121	74.150151	Irtysh
1817	Artmiger bielzi	Armiger bielzi	Gastropoda	Planorbidae	Frolova, 1973	Published	53.134274	73.356625	Ishim
1818	Artmiger bielzi	Armiger bielzi	Gastropoda	Planorbidae	Frolova, 1973	Published	54.014742	69.799841	Ishim
1819	Segmentina euphaea	Segmentina nitida	Gastropoda	Planorbidae	Frolova, 1973	Published	52.570007	65.604586	Ishim
1820	Segmentina euphaea	Segmentina nitida	Gastropoda	Planorbidae	Frolova, 1973	Published	50.401060	68.942952	Nura-Sarysu
1821	Segmentina euphaea	Segmentina nitida	Gastropoda	Planorbidae	Frolova, 1973	Published	52.907121	74.150151	Irtysh
1822	Segmentina euphaea	Segmentina nitida	Gastropoda	Planorbidae	Frolova, 1973	Published	53.134274	73.356625	Ishim
1823	Segmentina euphaea	Segmentina nitida	Gastropoda	Planorbidae	Frolova, 1973	Published	54.014742	69.799841	Ishim
1824	Segmentina diaphanella	Segmentina nitida	Gastropoda	Planorbidae	Frolova, 1973	Published	54.51324721798673	68.71970569531193	Ishim
1825	Segmentina diaphanella	Segmentina nitida	Gastropoda	Planorbidae	Frolova, 1973	Published	53.12838922549336	63.591374432853726	Tobol-Turgay
1826	Segmentina diaphanella	Segmentina nitida	Gastropoda	Planorbidae	Frolova, 1973	Published	50.401060	68.942952	Nura-Sarysu
1827	Segmentina diaphanella	Segmentina nitida	Gastropoda	Planorbidae	Frolova, 1973	Published	52.907121	74.150151	Irtysh
1828	Segmentina diaphanella	Segmentina nitida	Gastropoda	Planorbidae	Frolova, 1973	Published	53.134274	73.356625	Ishim
1829	Segmentina diaphanella	Segmentina nitida	Gastropoda	Planorbidae	Frolova, 1973	Published	54.014742	69.799841	Ishim
1830	Segmentina nitida	Segmentina nitida	Gastropoda	Planorbidae	Frolova, 1973	Published	52.570007	65.604586	Ishim
1831	Segmentina nitida	Segmentina nitida	Gastropoda	Planorbidae	Frolova, 1973	Published	50.401060	68.942952	Nura-Sarysu
1832	Segmentina nitida	Segmentina nitida	Gastropoda	Planorbidae	Frolova, 1973	Published	52.907121	74.150151	Irtysh
1833	Segmentina nitida	Segmentina nitida	Gastropoda	Planorbidae	Frolova, 1973	Published	53.134274	73.356625	Ishim
1834	Segmentina nitida	Segmentina nitida	Gastropoda	Planorbidae	Frolova, 1973	Published	54.014742	69.799841	Ishim
1835	Segmentina distinguenda	Segmentina nitida	Gastropoda	Planorbidae	Frolova, 1973	Published	52.570007	65.604586	Ishim
1836	Segmentina distinguenda	Segmentina nitida	Gastropoda	Planorbidae	Frolova, 1973	Published	50.401060	68.942952	Nura-Sarysu
1837	Segmentina distinguenda	Segmentina nitida	Gastropoda	Planorbidae	Frolova, 1973	Published	52.907121	74.150151	Irtysh
1838	Segmentina distinguenda	Segmentina nitida	Gastropoda	Planorbidae	Frolova, 1973	Published	53.134274	73.356625	Ishim
1839	Segmentina distinguenda	Segmentina nitida	Gastropoda	Planorbidae	Frolova, 1973	Published	54.014742	69.799841	Ishim
1840	Choanomphalus riparius	Gyraulus riparius	Gastropoda	Planorbidae	Frolova, 1973	Published	54.51324721798673	68.71970569531193	Ishim
1841	Choanomphalus riparius	Gyraulus riparius	Gastropoda	Planorbidae	Frolova, 1973	Published	53.12838922549336	63.591374432853726	Tobol-Turgay
1842	Anodonta piscinalis	Anodonta anatina	Bivalvia	Unionidae	Frolova, 1973	Published	54.51324721798673	68.71970569531193	Ishim
1843	Anodonta piscinalis	Anodonta anatina	Bivalvia	Unionidae	Frolova, 1973	Published	53.12838922549336	63.591374432853726	Tobol-Turgay
1844	Anodonta piscinalis	Anodonta anatina	Bivalvia	Unionidae	Frolova, 1973	Published	50.401060	68.942952	Nura-Sarysu
1845	Anodonta piscinalis	Anodonta anatina	Bivalvia	Unionidae	Frolova, 1973	Published	52.907121	74.150151	Irtysh
1846	Anodonta piscinalis	Anodonta anatina	Bivalvia	Unionidae	Frolova, 1973	Published	53.134274	73.356625	Ishim
1847	Anodonta piscinalis	Anodonta anatina	Bivalvia	Unionidae	Frolova, 1973	Published	54.014742	69.799841	Ishim
1848	Anodonta sedakovi	Anodonta anatina	Bivalvia	Unionidae	Frolova, 1973	Published	54.51324721798673	68.71970569531193	Ishim
1849	Anodonta sedakovi	Anodonta anatina	Bivalvia	Unionidae	Frolova, 1973	Published	53.12838922549336	63.591374432853726	Tobol-Turgay
1850	Anodonta sedakovi	Anodonta anatina	Bivalvia	Unionidae	Frolova, 1973	Published	50.401060	68.942952	Nura-Sarysu
1851	Anodonta sedakovi	Anodonta anatina	Bivalvia	Unionidae	Frolova, 1973	Published	52.907121	74.150151	Irtysh
1852	Anodonta sedakovi	Anodonta anatina	Bivalvia	Unionidae	Frolova, 1973	Published	53.134274	73.356625	Ishim
1853	Anodonta sedakovi	Anodonta anatina	Bivalvia	Unionidae	Frolova, 1973	Published	54.014742	69.799841	Ishim
1854	Sphaerium corneum	Sphaerium corneum	Bivalvia	Sphaeridae	Frolova, 1973	Published	54.51324721798673	68.71970569531193	Ishim
1855	Sphaerium corneum	Sphaerium corneum	Bivalvia	Sphaeridae	Frolova, 1973	Published	53.12838922549336	63.591374432853726	Tobol-Turgay
1856	Sphaerium corneum	Sphaerium corneum	Bivalvia	Sphaeridae	Frolova, 1973	Published	50.401060	68.942952	Nura-Sarysu
1857	Sphaerium corneum	Sphaerium corneum	Bivalvia	Sphaeridae	Frolova, 1973	Published	52.907121	74.150151	Irtysh
1858	Sphaerium corneum	Sphaerium corneum	Bivalvia	Sphaeridae	Frolova, 1973	Published	53.134274	73.356625	Ishim
1859	Sphaerium corneum	Sphaerium corneum	Bivalvia	Sphaeridae	Frolova, 1973	Published	54.014742	69.799841	Ishim
1860	Amesoda asiatica	Sphaerium asiaticum	Bivalvia	Sphaeridae	Frolova, 1973	Published	54.51324721798673	68.71970569531193	Ishim
1861	Amesoda scaldiana	Sphaerium corneum	Bivalvia	Sphaeridae	Frolova, 1973	Published	54.51324721798673	68.71970569531193	Ishim
1862	Amesoda scaldiana	Sphaerium corneum	Bivalvia	Sphaeridae	Frolova, 1973	Published	53.12838922549336	63.591374432853726	Tobol-Turgay
1863	Amesoda scaldiana	Sphaerium corneum	Bivalvia	Sphaeridae	Frolova, 1973	Published	50.401060	68.942952	Nura-Sarysu
1864	Amesoda scaldiana	Sphaerium corneum	Bivalvia	Sphaeridae	Frolova, 1973	Published	52.907121	74.150151	Irtysh
1865	Amesoda scaldiana	Sphaerium corneum	Bivalvia	Sphaeridae	Frolova, 1973	Published	53.134274	73.356625	Ishim
1866	Amesoda scaldiana	Sphaerium corneum	Bivalvia	Sphaeridae	Frolova, 1973	Published	54.014742	69.799841	Ishim
1867	Musculium hungaricum	Sphaerium lacustre	Bivalvia	Sphaeridae	Frolova, 1973	Published	54.51324721798673	68.71970569531193	Ishim
1868	Musculium hungaricum	Sphaerium lacustre	Bivalvia	Sphaeridae	Frolova, 1973	Published	53.12838922549336	63.591374432853726	Tobol-Turgay
1869	Musculium hungaricum	Sphaerium lacustre	Bivalvia	Sphaeridae	Frolova, 1973	Published	50.401060	68.942952	Nura-Sarysu
1870	Musculium hungaricum	Sphaerium lacustre	Bivalvia	Sphaeridae	Frolova, 1973	Published	52.907121	74.150151	Irtysh
1871	Musculium hungaricum	Sphaerium lacustre	Bivalvia	Sphaeridae	Frolova, 1973	Published	53.134274	73.356625	Ishim
1872	Musculium hungaricum	Sphaerium lacustre	Bivalvia	Sphaeridae	Frolova, 1973	Published	54.014742	69.799841	Ishim
1873	Musculium mucronulatum	Sphaerium lacustre	Bivalvia	Sphaeridae	Frolova, 1973	Published	54.51324721798673	68.71970569531193	Ishim
1874	Sphaeriastrum rivicola	Sphaerium rivicola	Bivalvia	Sphaeridae	Frolova, 1973	Published	53.12838922549336	63.591374432853726	Tobol-Turgay
1875	Pisidium amnicum	Pisidium amnicum	Bivalvia	Sphaeridae	Frolova, 1973	Published	50.401060	68.942952	Nura-Sarysu
1876	Pisidium amnicum	Pisidium amnicum	Bivalvia	Sphaeridae	Frolova, 1973	Published	52.907121	74.150151	Irtysh
1877	Pisidium amnicum	Pisidium amnicum	Bivalvia	Sphaeridae	Frolova, 1973	Published	53.134274	73.356625	Ishim
1878	Pisidium amnicum	Pisidium amnicum	Bivalvia	Sphaeridae	Frolova, 1973	Published	54.014742	69.799841	Ishim
1879	Pisidium amnicum	Pisidium amnicum	Bivalvia	Sphaeridae	Frolova, 1973	Published	54.51324721798673	68.71970569531193	Ishim
1880	Pisidium amnicum	Pisidium amnicum	Bivalvia	Sphaeridae	Frolova, 1973	Published	53.12838922549336	63.591374432853726	Tobol-Turgay
1881	Euglesa henslowana	Euglesa henslowana	Bivalvia	Sphaeridae	Frolova, 1973	Published	54.51324721798673	68.71970569531193	Ishim
1882	Euglesa henslowana	Euglesa henslowana	Bivalvia	Sphaeridae	Frolova, 1973	Published	53.12838922549336	63.591374432853726	Tobol-Turgay
1883	Euglesa henslowana	Euglesa henslowana	Bivalvia	Sphaeridae	Frolova, 1973	Published	50.401060	68.942952	Nura-Sarysu
1884	Euglesa henslowana	Euglesa henslowana	Bivalvia	Sphaeridae	Frolova, 1973	Published	52.907121	74.150151	Irtysh
1885	Euglesa henslowana	Euglesa henslowana	Bivalvia	Sphaeridae	Frolova, 1973	Published	53.134274	73.356625	Ishim
1886	Euglesa henslowana	Euglesa henslowana	Bivalvia	Sphaeridae	Frolova, 1973	Published	54.014742	69.799841	Ishim
1887	Euglesa securidens	Euglesa henslowana	Bivalvia	Sphaeridae	Frolova, 1973	Published	54.51324721798673	68.71970569531193	Ishim
1888	Euglesa securidens	Euglesa henslowana	Bivalvia	Sphaeridae	Frolova, 1973	Published	53.12838922549336	63.591374432853726	Tobol-Turgay
1889	Euglesa securidens	Euglesa henslowana	Bivalvia	Sphaeridae	Frolova, 1973	Published	50.401060	68.942952	Nura-Sarysu
1890	Euglesa securidens	Euglesa henslowana	Bivalvia	Sphaeridae	Frolova, 1973	Published	52.907121	74.150151	Irtysh
1891	Euglesa securidens	Euglesa henslowana	Bivalvia	Sphaeridae	Frolova, 1973	Published	53.134274	73.356625	Ishim
1892	Euglesa securidens	Euglesa henslowana	Bivalvia	Sphaeridae	Frolova, 1973	Published	54.014742	69.799841	Ishim
1893	Euglesa acuminata	Euglesa casertana	Bivalvia	Sphaeridae	Frolova, 1973	Published	54.51324721798673	68.71970569531193	Ishim
1894	Euglesa acuminata	Euglesa casertana	Bivalvia	Sphaeridae	Frolova, 1973	Published	53.12838922549336	63.591374432853726	Tobol-Turgay
1895	Euglesa acuminata	Euglesa casertana	Bivalvia	Sphaeridae	Frolova, 1973	Published	50.401060	68.942952	Nura-Sarysu
1896	Euglesa acuminata	Euglesa casertana	Bivalvia	Sphaeridae	Frolova, 1973	Published	52.907121	74.150151	Irtysh
1897	Euglesa acuminata	Euglesa casertana	Bivalvia	Sphaeridae	Frolova, 1973	Published	53.134274	73.356625	Ishim
1898	Euglesa acuminata	Euglesa casertana	Bivalvia	Sphaeridae	Frolova, 1973	Published	54.014742	69.799841	Ishim
1899	Euglesa casertana	Euglesa casertana	Bivalvia	Sphaeridae	Frolova, 1973	Published	54.51324721798673	68.71970569531193	Ishim
1900	Euglesa casertana	Euglesa casertana	Bivalvia	Sphaeridae	Frolova, 1973	Published	53.12838922549336	63.591374432853726	Tobol-Turgay
1901	Euglesa casertana	Euglesa casertana	Bivalvia	Sphaeridae	Frolova, 1973	Published	50.401060	68.942952	Nura-Sarysu
1902	Euglesa casertana	Euglesa casertana	Bivalvia	Sphaeridae	Frolova, 1973	Published	52.907121	74.150151	Irtysh
1903	Euglesa casertana	Euglesa casertana	Bivalvia	Sphaeridae	Frolova, 1973	Published	53.134274	73.356625	Ishim
1904	Euglesa casertana	Euglesa casertana	Bivalvia	Sphaeridae	Frolova, 1973	Published	54.014742	69.799841	Ishim
1905	Euglesa mucronata	Euglesa subtruncata	Bivalvia	Sphaeridae	Frolova, 1973	Published	54.51324721798673	68.71970569531193	Ishim
1906	Euglesa mucronata	Euglesa subtruncata	Bivalvia	Sphaeridae	Frolova, 1973	Published	53.12838922549336	63.591374432853726	Tobol-Turgay
1907	Euglesa mucronata	Euglesa subtruncata	Bivalvia	Sphaeridae	Frolova, 1973	Published	50.401060	68.942952	Nura-Sarysu
1908	Euglesa mucronata	Euglesa subtruncata	Bivalvia	Sphaeridae	Frolova, 1973	Published	52.907121	74.150151	Irtysh
1909	Euglesa mucronata	Euglesa subtruncata	Bivalvia	Sphaeridae	Frolova, 1973	Published	53.134274	73.356625	Ishim
1910	Euglesa mucronata	Euglesa subtruncata	Bivalvia	Sphaeridae	Frolova, 1973	Published	54.014742	69.799841	Ishim
1911	Euglesa subtruncata	Euglesa subtruncata	Bivalvia	Sphaeridae	Frolova, 1973	Published	54.51324721798673	68.71970569531193	Ishim
1912	Euglesa subtruncata	Euglesa subtruncata	Bivalvia	Sphaeridae	Frolova, 1973	Published	50.401060	68.942952	Nura-Sarysu
1913	Euglesa subtruncata	Euglesa subtruncata	Bivalvia	Sphaeridae	Frolova, 1973	Published	52.907121	74.150151	Irtysh
1914	Euglesa subtruncata	Euglesa subtruncata	Bivalvia	Sphaeridae	Frolova, 1973	Published	53.134274	73.356625	Ishim
1915	Euglesa subtruncata	Euglesa subtruncata	Bivalvia	Sphaeridae	Frolova, 1973	Published	54.014742	69.799841	Ishim
1916	Euglesa lilljeborgi	Euglesa lilljeborgii	Bivalvia	Sphaeridae	Frolova, 1973	Published	52.570007	65.604586	Ishim
1917	Euglesa lilljeborgi	Euglesa lilljeborgii	Bivalvia	Sphaeridae	Frolova, 1973	Published	50.401060	68.942952	Nura-Sarysu
1918	Euglesa lilljeborgi	Euglesa lilljeborgii	Bivalvia	Sphaeridae	Frolova, 1973	Published	52.907121	74.150151	Irtysh
1919	Euglesa lilljeborgi	Euglesa lilljeborgii	Bivalvia	Sphaeridae	Frolova, 1973	Published	53.134274	73.356625	Ishim
1920	Euglesa lilljeborgi	Euglesa lilljeborgii	Bivalvia	Sphaeridae	Frolova, 1973	Published	54.014742	69.799841	Ishim
1921	Euglesa pulchella	Euglesa pulchella	Bivalvia	Sphaeridae	Frolova, 1973	Published	54.51324721798673	68.71970569531193	Ishim
1922	Euglesa milium	Euglesa milium	Bivalvia	Sphaeridae	Frolova, 1973	Published	52.570007	65.604586	Ishim
1923	Euglesa milium	Euglesa milium	Bivalvia	Sphaeridae	Frolova, 1973	Published	50.401060	68.942952	Nura-Sarysu
1924	Euglesa milium	Euglesa milium	Bivalvia	Sphaeridae	Frolova, 1973	Published	52.907121	74.150151	Irtysh
1925	Euglesa milium	Euglesa milium	Bivalvia	Sphaeridae	Frolova, 1973	Published	53.134274	73.356625	Ishim
1926	Euglesa milium	Euglesa milium	Bivalvia	Sphaeridae	Frolova, 1973	Published	54.014742	69.799841	Ishim
1927	Euglesa obtusalis	Euglesa obtusalis	Bivalvia	Sphaeridae	Frolova, 1973	Published	52.570007	65.604586	Ishim
1928	Euglesa obtusalis	Euglesa obtusalis	Bivalvia	Sphaeridae	Frolova, 1973	Published	50.401060	68.942952	Nura-Sarysu
1929	Euglesa obtusalis	Euglesa obtusalis	Bivalvia	Sphaeridae	Frolova, 1973	Published	52.907121	74.150151	Irtysh
1930	Euglesa obtusalis	Euglesa obtusalis	Bivalvia	Sphaeridae	Frolova, 1973	Published	53.134274	73.356625	Ishim
1931	Euglesa obtusalis	Euglesa obtusalis	Bivalvia	Sphaeridae	Frolova, 1973	Published	54.014742	69.799841	Ishim
1932	Euglesa unioinoides		Bivalvia		Frolova, 1973	Published	50.401060	68.942952	Nura-Sarysu
1933	Euglesa unioinoides		Bivalvia		Frolova, 1973	Published	52.907121	74.150151	Irtysh
1934	Euglesa unioinoides		Bivalvia		Frolova, 1973	Published	53.134274	73.356625	Ishim
1935	Euglesa unioinoides		Bivalvia		Frolova, 1973	Published	54.014742	69.799841	Ishim
1936	Neopisidium convertus	Conventus conventus	Bivalvia	Sphaeridae	Frolova, 1973	Published	50.401060	68.942952	Nura-Sarysu
1937	Neopisidium convertus	Conventus conventus	Bivalvia	Sphaeridae	Frolova, 1973	Published	52.907121	74.150151	Irtysh
1938	Neopisidium convertus	Conventus conventus	Bivalvia	Sphaeridae	Frolova, 1973	Published	53.134274	73.356625	Ishim
1939	Neopisidium convertus	Conventus conventus	Bivalvia	Sphaeridae	Frolova, 1973	Published	54.014742	69.799841	Ishim
1940	Dreissena polymorpha aralensis	Dreissena polymorpha	Bivalvia	Dreissenidae	Plotnikov et al., 2016	Published	46.564496	60.759674	Aral-Syr Darya
1942	Dreissena polymorpha aralensis	Dreissena polymorpha	Bivalvia	Dreissenidae	Uvalieva, 2001	Published	46.15596966631388	61.804592090405016	Aral-Syr Darya
1944	Colletopterum piscinale	Anodonta anatina	Bivalvia	Unionidae	Uvalieva, 2001	Published	46.15596966631388	61.804592090405016	Aral-Syr Darya
1945	Lymnaea auricularia bactriana	Radix auricularia	Gastropoda	Lymnaeidae	Uvalieva, 2001	Published	43.367087	73.937627	Shu-Talas
1946	Corbicula puepurea prime	Corbicula fluminalis	Bivalvia	Cyrenidae	Uvalieva, 2001	Published	41.252384450492606	67.95511452731938	Aral-Syr Darya
1947	Hypanis colorata	Monodacna colorata	Bivalvia	Cardiidae	Uvalieva, 2001	Published	41.252384450492606	67.95511452731938	Aral-Syr Darya
1948	Colletopterum ponderosum volgense	Anodonta anatina	Bivalvia	Unionidae	Uvalieva, 2001	Published	41.252384450492606	67.95511452731938	Aral-Syr Darya
1949	Colletopterum piscinale	Anodonta anatina	Bivalvia	Unionidae	Uvalieva, 2001	Published	41.252384450492606	67.95511452731938	Aral-Syr Darya
1950	Colletopterum cyreum sogdianum	Anodonta anatina	Bivalvia	Unionidae	Uvalieva, 2001	Published	41.032757	68.004732	Aral-Syr Darya
1951	Colletopterum kakandicum		Bivalvia		Uvalieva, 2001	Published	41.252384450492606	67.95511452731938	Aral-Syr Darya
1952	Colletopterum ponderosum volgense	Anodonta anatina	Bivalvia	Unionidae	Uvalieva, 2001	Published	44.28943843219742	76.71994958896248	Balkhash-Alakol
1953	Colletopterum piscinale	Anodonta anatina	Bivalvia	Unionidae	Uvalieva, 2001	Published	45.03701359078024	75.04309324108213	Balkhash-Alakol
1954	Sinanodonta puerorum	Sinanodonta woodiana	Bivalvia	Unionidae	Uvalieva, 2001	Published	45.03701359078024	75.04309324108213	Balkhash-Alakol
1955	Monodacna colorata	Monodacna colorata	Bivalvia	Cardiidae	Plotnikov et al., 2013	Published	46.73444787682406	60.7855367586108	Aral-Syr Darya
1956	Bithynia tentaculata	Bithynia tentaculata	Gastropoda	Bithyniidae	LMBI	original	54.51324721798673	68.71970569531193	Ishim
1957	Bithynia curta	Bithynia tentaculata	Gastropoda	Bithyniidae	LMBI	original	53.096319	70.299573	Ishim
1958	Bithynia curta	Bithynia tentaculata	Gastropoda	Bithyniidae	LMBI	original	53.12483627639612	70.29333306321008	Ishim
1959	Bithynia decipiens	Bithynia tentaculata	Gastropoda	Bithyniidae	LMBI	original	53.12483627639612	70.29333306321008	Ishim
1960	Bithynia decipiens	Bithynia tentaculata	Gastropoda	Bithyniidae	LMBI	original	53.320338	69.363073	Ishim
1961	Bithynia tencaculata s.lato	Bithynia tentaculata	Gastropoda	Bithyniidae	LMBI	original	53.12483627639612	70.29333306321008	Ishim
1962	Bithynia tentaculata	Bithynia tentaculata	Gastropoda	Bithyniidae	LMBI	original	50.464197117790086	69.4358866651769	Nura-Sarysu
1963	Bithynia tentaculata	Bithynia tentaculata	Gastropoda	Bithyniidae	LMBI	original	53.12483627639612	70.29333306321008	Ishim
1964	Bithynia tentaculata	Bithynia tentaculata	Gastropoda	Bithyniidae	LMBI	original	53.12483627639612	70.29333306321008	Ishim
1965	Bithynia tentaculata	Bithynia tentaculata	Gastropoda	Bithyniidae	LMBI	original	53.12483627639612	70.29333306321008	Ishim
1966	Bithynia tentaculata	Bithynia tentaculata	Gastropoda	Bithyniidae	LMBI	original	53.320338	69.363073	Ishim
1967	Opisthorchophorus baudonianus	Bithynia transsilvanica	Gastropoda	Bithyniidae	LMBI	original	50.464197117790086	69.4358866651769	Nura-Sarysu
1968	Opisthorchophorus baudonianus	Bithynia transsilvanica	Gastropoda	Bithyniidae	LMBI	original	53.320338	69.363073	Ishim
1969	Opisthorchophorus baudonianus	Bithynia transsilvanica	Gastropoda	Bithyniidae	LMBI	original	52.620389	68.091558	Ishim
1970	Paraelona socialis	Bithynia boissieri	Gastropoda	Bithyniidae	LMBI	original	53.320338	69.363073	Ishim
1971	Opisthorchophorus baudonianus	Bithynia transsilvanica	Gastropoda	Bithyniidae	LMBI	original	51.261437	74.253270	Irtysh
1972	Bithynia decipiens	Bithynia tentaculata	Gastropoda	Bithyniidae	LMBI	original	50.012149919309785	64.08513054844312	Tobol-Turgay
1973	Bithynia decipiens	Bithynia tentaculata	Gastropoda	Bithyniidae	LMBI	original	50.790494	64.793777	Tobol-Turgay
1974	Bithynia decipiens	Bithynia tentaculata	Gastropoda	Bithyniidae	LMBI	original	51.105670	64.943811	Tobol-Turgay
1975	Bithynia tentaculata	Bithynia tentaculata	Gastropoda	Bithyniidae	LMBI	original	53.66992966072906	66.46946442543172	Ishim
1976	Bithynia tentaculata	Bithynia tentaculata	Gastropoda	Bithyniidae	LMBI	original	54.133681538928876	65.72671540359623	Tobol-Turgay
1977	Bithynia tentaculata	Bithynia tentaculata	Gastropoda	Bithyniidae	LMBI	original	52.738959	64.791004	Tobol-Turgay
1978	Bithynia tentaculata	Bithynia tentaculata	Gastropoda	Bithyniidae	LMBI	original	53.627743	64.666493	Tobol-Turgay
1979	Bithynia tentaculata	Bithynia tentaculata	Gastropoda	Bithyniidae	LMBI	original	49.688731	63.548880	Tobol-Turgay
1980	Bithynia tentaculata	Bithynia tentaculata	Gastropoda	Bithyniidae	LMBI	original	51.105670	64.943811	Tobol-Turgay
1981	Opisthorchophorus abakumovae	Bithynia transsilvanica	Gastropoda	Bithyniidae	LMBI	original	50.012149919309785	64.08513054844312	Tobol-Turgay
1982	Opisthorchophorus abakumovae	Bithynia transsilvanica	Gastropoda	Bithyniidae	LMBI	original	50.16073177032307	64.1014300533232	Tobol-Turgay
1983	Opisthorchophorus baudonianus	Bithynia transsilvanica	Gastropoda	Bithyniidae	LMBI	original	51.872056	73.041340	Ishim
1984	Opisthorchophorus baudonianus	Bithynia transsilvanica	Gastropoda	Bithyniidae	LMBI	original			Tobol-Turgay
1985	Opisthorchophorus baudonianus	Bithynia transsilvanica	Gastropoda	Bithyniidae	LMBI	original	50.16073177032307	64.1014300533232	Tobol-Turgay
1986	Opisthorchophorus baudonianus	Bithynia transsilvanica	Gastropoda	Bithyniidae	LMBI	original	53.290793	65.040001	Tobol-Turgay
1987	Opisthorchophorus baudonianus	Bithynia transsilvanica	Gastropoda	Bithyniidae	LMBI	original	53.627743	64.666493	Tobol-Turgay
1988	Opisthorchophorus baudonianus	Bithynia transsilvanica	Gastropoda	Bithyniidae	LMBI	original	53.582907	61.928912	Tobol-Turgay
1989	Opisthorchophorus baudonianus	Bithynia transsilvanica	Gastropoda	Bithyniidae	LMBI	original	53.66992966072906	66.46946442543172	Ishim
1990	Opisthorchophorus baudonianus	Bithynia transsilvanica	Gastropoda	Bithyniidae	LMBI	original	50.012149919309785	64.08513054844312	Tobol-Turgay
1991	Opisthorchophorus baudonianus	Bithynia transsilvanica	Gastropoda	Bithyniidae	LMBI	original	50.012149919309785	64.08513054844312	Tobol-Turgay
1992	Opisthorchophorus baudonianus	Bithynia transsilvanica	Gastropoda	Bithyniidae	LMBI	original	50.2814588777425	64.18915049250596	Tobol-Turgay
1993	Opisthorchophorus baudonianus	Bithynia transsilvanica	Gastropoda	Bithyniidae	LMBI	original	53.7821808185884	61.62470870001111	Tobol-Turgay
1994	Opisthorchophorus baudonianus	Bithynia transsilvanica	Gastropoda	Bithyniidae	LMBI	original	50.041176624425844	68.92039891293994	Nura-Sarysu
1995	Opisthorchophorus baudonianus	Bithynia transsilvanica	Gastropoda	Bithyniidae	LMBI	original	50.041176624425844	68.92039891293994	Nura-Sarysu
1996	Opisthorchophorus baudonianus	Bithynia transsilvanica	Gastropoda	Bithyniidae	LMBI	original	51.105670	64.943811	Tobol-Turgay
1997	Opisthorchophorus troschelii	Bithynia transsilvanica	Gastropoda	Bithyniidae	LMBI	original	50.012149919309785	64.08513054844312	Tobol-Turgay
1998	Opisthorchophorus troschelii	Bithynia transsilvanica	Gastropoda	Bithyniidae	LMBI	original	50.012149919309785	64.08513054844312	Tobol-Turgay
1999	Opisthorchophorus troschelii	Bithynia transsilvanica	Gastropoda	Bithyniidae	LMBI	original	52.738959	64.791004	Tobol-Turgay
2000	Opisthorchophorus troschelii	Bithynia transsilvanica	Gastropoda	Bithyniidae	LMBI	original	50.16073177032307	64.1014300533232	Tobol-Turgay
2001	Opisthorchophorus troschelii	Bithynia transsilvanica	Gastropoda	Bithyniidae	LMBI	original	53.7821808185884	61.62470870001111	Tobol-Turgay
2002	Opisthorchophorus troschelii	Bithynia transsilvanica	Gastropoda	Bithyniidae	LMBI	original	50.041176624425844	68.92039891293994	Nura-Sarysu
2003	Opisthorchophorus troschelii	Bithynia transsilvanica	Gastropoda	Bithyniidae	LMBI	original	50.041176624425844	68.92039891293994	Nura-Sarysu
2004	Paraelona socialis	Bithynia boissieri	Gastropoda	Bithyniidae	LMBI	original	50.012149919309785	64.08513054844312	Tobol-Turgay
2005	Paraelona socialis	Bithynia boissieri	Gastropoda	Bithyniidae	LMBI	original	50.2814588777425	64.18915049250596	Tobol-Turgay
2006	Paraelona socialis	Bithynia boissieri	Gastropoda	Bithyniidae	LMBI	original	50.16073177032307	64.1014300533232	Tobol-Turgay
2007	Bithynia curta	Bithynia tentaculata	Gastropoda	Bithyniidae	LMBI	original	52.948831	68.388890	Ishim
2008	Bithynia decipiens	Bithynia tentaculata	Gastropoda	Bithyniidae	LMBI	original	54.303596	68.281639	Ishim
2009	Bithynia decipiens	Bithynia tentaculata	Gastropoda	Bithyniidae	LMBI	original	54.303596	68.281639	Ishim
2010	Bithynia decipiens	Bithynia tentaculata	Gastropoda	Bithyniidae	LMBI	original	54.91206341239635	69.11669257221388	Ishim
2011	Bithynia sp.		Gastropoda		LMBI	original	54.303596	68.281639	Ishim
2012	Bithynia tentaculata	Bithynia tentaculata	Gastropoda	Bithyniidae	LMBI	original	52.886740	63.047369	Tobol-Turgay
2013	Bithynia tentaculata	Bithynia tentaculata	Gastropoda	Bithyniidae	LMBI	original	52.896828	62.952389	Tobol-Turgay
2014	Bithynia tentaculata	Bithynia tentaculata	Gastropoda	Bithyniidae	LMBI	original	54.847392	68.230550	Ishim
2015	Bithynia tentaculata	Bithynia tentaculata	Gastropoda	Bithyniidae	LMBI	original	54.079656	65.764810	Tobol-Turgay
2016	Bithynia tentaculata	Bithynia tentaculata	Gastropoda	Bithyniidae	LMBI	original	54.859029	69.104625	Ishim
2017	Bithynia tentaculata	Bithynia tentaculata	Gastropoda	Bithyniidae	LMBI	original	53.706892	67.330915	Ishim
2018	Bithynia tentaculata	Bithynia tentaculata	Gastropoda	Bithyniidae	LMBI	original	53.706892	67.330915	Ishim
2019	Bithynia tentaculata	Bithynia tentaculata	Gastropoda	Bithyniidae	LMBI	original	54.644122155059804	68.86482872571976	Ishim
2020	Opisthorchophorus abakumovae	Bithynia transsilvanica	Gastropoda	Bithyniidae	LMBI	original	54.303596	68.281639	Ishim
2021	Opisthorchophorus baudonianus	Bithynia transsilvanica	Gastropoda	Bithyniidae	LMBI	original	54.550830	68.613116	Ishim
2022	Opisthorchophorus baudonianus	Bithynia transsilvanica	Gastropoda	Bithyniidae	LMBI	original	52.630778	68.212797	Ishim
2023	Opisthorchophorus baudonianus	Bithynia transsilvanica	Gastropoda	Bithyniidae	LMBI	original	52.630778	68.212797	Ishim
2024	Opisthorchophorus baudonianus	Bithynia transsilvanica	Gastropoda	Bithyniidae	LMBI	original	54.303596	68.281639	Ishim
2025	Opisthorchophorus baudonianus	Bithynia transsilvanica	Gastropoda	Bithyniidae	LMBI	original	54.91206341239635	69.11669257221388	Ishim
2026	Opisthorchophorus baudonianus	Bithynia transsilvanica	Gastropoda	Bithyniidae	LMBI	original	52.886740	63.047369	Tobol-Turgay
2027	Opisthorchophorus baudonianus	Bithynia transsilvanica	Gastropoda	Bithyniidae	LMBI	original	54.859029	69.104625	Ishim
2028	Opisthorchophorus baudonianus	Bithynia transsilvanica	Gastropoda	Bithyniidae	LMBI	original	55.137595	69.169169	Ishim
2029	Opisthorchophorus troschelii	Bithynia transsilvanica	Gastropoda	Bithyniidae	LMBI	original	54.91206341239635	69.11669257221388	Ishim
2030	Paraelona socialis	Bithynia boissieri	Gastropoda	Bithyniidae	LMBI	original	52.630778	68.212797	Ishim
2031	Paraelona socialis	Bithynia boissieri	Gastropoda	Bithyniidae	LMBI	original	54.91206341239635	69.11669257221388	Ishim
2032	Cincinna (Atropidina) depressa	Valvata piscinalis	Gastropoda	Valvatidae	LMBI	original	53.12483627639612	70.29333306321008	Ishim
2033	Cincinna (Atropidina) depressa	Valvata piscinalis	Gastropoda	Valvatidae	LMBI	original	53.12483627639612	70.29333306321008	Ishim
2034	Cincinna (Atropidina) depressa	Valvata piscinalis	Gastropoda	Valvatidae	LMBI	original	53.12483627639612	70.29333306321008	Ishim
2035	Cincinna (Atropidina) depressa	Valvata piscinalis	Gastropoda	Valvatidae	LMBI	original	53.12483627639612	70.29333306321008	Ishim
2036	Cincinna (Atropidina) discors	Valvata piscinalis	Gastropoda	Valvatidae	LMBI	original	53.12483627639612	70.29333306321008	Ishim
2037	Cincinna (Atropidina) kliniensis	Valvata piscinalis	Gastropoda	Valvatidae	LMBI	original	53.12483627639612	70.29333306321008	Ishim
2038	Cincinna (Atropidina) kliniensis	Valvata piscinalis	Gastropoda	Valvatidae	LMBI	original	53.12483627639612	70.29333306321008	Ishim
2039	Cincinna (Atropidina) kliniensis	Valvata piscinalis	Gastropoda	Valvatidae	LMBI	original	53.12483627639612	70.29333306321008	Ishim
2040	Cincinna (Atropidina) kliniensis	Valvata piscinalis	Gastropoda	Valvatidae	LMBI	original	53.12483627639612	70.29333306321008	Ishim
2041	Cincinna (Atropidina) kliniensis	Valvata piscinalis	Gastropoda	Valvatidae	LMBI	original	53.12483627639612	70.29333306321008	Ishim
2042	Cincinna (Atropidina) kliniensis	Valvata piscinalis	Gastropoda	Valvatidae	LMBI	original	53.00768069089158	70.19058442782733	Ishim
2043	Cincinna (Atropidina) pulchella	Valvata piscinalis	Gastropoda	Valvatidae	LMBI	original	53.00768069089158	70.19058442782733	Ishim
2044	Cincinna (Cincinna) antiqua	Valvata piscinalis	Gastropoda	Valvatidae	LMBI	original	53.12483627639612	70.29333306321008	Ishim
2045	Cincinna (Cincinna) antiqua	Valvata piscinalis	Gastropoda	Valvatidae	LMBI	original	53.00768069089158	70.19058442782733	Ishim
2046	Cincinna (Cincinna) antiqua	Valvata piscinalis	Gastropoda	Valvatidae	LMBI	original	53.00768069089158	70.19058442782733	Ishim
2047	Cincinna (Cincinna) contortoplicata	Valvata piscinalis	Gastropoda	Valvatidae	LMBI	original	53.00768069089158	70.19058442782733	Ishim
2048	Cincinna (Cincinna) piscinalis	Valvata piscinalis	Gastropoda	Valvatidae	LMBI	original	53.00768069089158	70.19058442782733	Ishim
2049	Cincinna (Sibirovalvata) frigida	Valvata sibirica	Gastropoda	Valvatidae	LMBI	original	50.464197117790086	69.4358866651769	Nura-Sarysu
2050	Valvata (Microcincinna) andreaei	Valvata piscinalis	Gastropoda	Valvatidae	LMBI	original	53.12483627639612	70.29333306321008	Ishim
2051	Valvata (Microcincinna) geyeri	Valvata piscinalis	Gastropoda	Valvatidae	LMBI	original	53.12483627639612	70.29333306321008	Ishim
2052	Valvata (Microcincinna) geyeri	Valvata piscinalis	Gastropoda	Valvatidae	LMBI	original	53.12483627639612	70.29333306321008	Ishim
2053	Valvata andreaei	Valvata piscinalis	Gastropoda	Valvatidae	LMBI	original	53.12483627639612	70.29333306321008	Ishim
2054	Valvata andreaei	Valvata piscinalis	Gastropoda	Valvatidae	LMBI	original	53.12483627639612	70.29333306321008	Ishim
2055	Valvata andreaei	Valvata piscinalis	Gastropoda	Valvatidae	LMBI	original	53.12483627639612	70.29333306321008	Ishim
2056	Valvata andreaei	Valvata piscinalis	Gastropoda	Valvatidae	LMBI	original	53.12483627639612	70.29333306321008	Ishim
2057	Valvata andreaei	Valvata piscinalis	Gastropoda	Valvatidae	LMBI	original	53.00768069089158	70.19058442782733	Ishim
2058	Valvata andreaei	Valvata piscinalis	Gastropoda	Valvatidae	LMBI	original	53.00768069089158	70.19058442782733	Ishim
2059	Valvata trochoidea	Valvata piscinalis	Gastropoda	Valvatidae	LMBI	original	53.12483627639612	70.29333306321008	Ishim
2060	Valvata trochoidea	Valvata piscinalis	Gastropoda	Valvatidae	LMBI	original	53.00768069089158	70.19058442782733	Ishim
2061	Cincinna (Atropidina) macrostoma	Valvata macrostoma	Gastropoda	Valvatidae	LMBI	original	49.186194	85.894552	Irtysh
2062	Cincinna (Atropidina) kliniensis	Valvata piscinalis	Gastropoda	Valvatidae	LMBI	original	52.483042	62.038983	Tobol-Turgay
2063	Cincinna (Atropidina) kliniensis	Valvata piscinalis	Gastropoda	Valvatidae	LMBI	original	54.012005	64.684515	Tobol-Turgay
2064	Cincinna (Atropidina) pulchella	Valvata piscinalis	Gastropoda	Valvatidae	LMBI	original	54.079656	65.764810	Tobol-Turgay
2065	Cincinna (Atropidina) pulchella	Valvata piscinalis	Gastropoda	Valvatidae	LMBI	original	49.688731	63.548880	Tobol-Turgay
2066	Cincinna (Cincinna) antiquilina	Valvata piscinalis	Gastropoda	Valvatidae	LMBI	original	52.886740	63.047369	Tobol-Turgay
2067	Cincinna (Cincinna) antiquilina	Valvata piscinalis	Gastropoda	Valvatidae	LMBI	original	52.886740	63.047369	Tobol-Turgay
2068	Cincinna (Cincinna) dilatata	Valvata piscinalis	Gastropoda	Valvatidae	LMBI	original	52.483042	62.038983	Tobol-Turgay
2069	Cincinna (Cincinna) dilatata	Valvata piscinalis	Gastropoda	Valvatidae	LMBI	original	50.790494	64.793777	Tobol-Turgay
2070	Cincinna (Cincinna) fluviatilis	Valvata piscinalis	Gastropoda	Valvatidae	LMBI	original	52.483042	62.038983	Tobol-Turgay
2070	Cincinna (Cincinna) fluviatilis	Valvata piscinalis	Gastropoda	Valvatidae	LMBI	original	52.483042	62.038983	Tobol-Turgay
2071	Cincinna (Cincinna) fluviatilis	Valvata piscinalis	Gastropoda	Valvatidae	LMBI	original	54.079656	65.764810	Tobol-Turgay
2072	Cincinna (Cincinna) fluviatilis	Valvata piscinalis	Gastropoda	Valvatidae	LMBI	original	49.688731	63.548880	Tobol-Turgay
2073	Cincinna (Cincinna) fluviatilis	Valvata piscinalis	Gastropoda	Valvatidae	LMBI	original	51.105670	64.943811	Tobol-Turgay
2074	Cincinna (Cincinna) piscinalis	Valvata piscinalis	Gastropoda	Valvatidae	LMBI	original	52.477532	62.194735	Tobol-Turgay
2075	Cincinna (Cincinna) piscinalis	Valvata piscinalis	Gastropoda	Valvatidae	LMBI	original	53.66992966072906	66.46946442543172	Ishim
2076	Cincinna (Cincinna) piscinalis	Valvata piscinalis	Gastropoda	Valvatidae	LMBI	original	54.079656	65.764810	Tobol-Turgay
2077	Cincinna (Cincinna) piscinalis	Valvata piscinalis	Gastropoda	Valvatidae	LMBI	original	50.790494	64.793777	Tobol-Turgay
2078	Cincinna (Cincinna) skorikovi	Valvata piscinalis	Gastropoda	Valvatidae	LMBI	original	54.079656	65.764810	Tobol-Turgay
2079	Cincinna (Cincinna) skorikovi	Valvata piscinalis	Gastropoda	Valvatidae	LMBI	original	50.790494	64.793777	Tobol-Turgay
[truncated: 614 more rows]

## Sheet: Literature
Literature
Item Type	Publication Year	Author	Title	Publication Title	ISBN	ISSN	DOI	Url	Abstract Note	Date	Date Added	Date Modified	Access Date	Pages	Num Pages	Issue	Volume	Number Of Volumes	Journal Abbreviation	Short Title	Series	Series Number	Series Text	Series Title	Publisher	Place	Language	Rights	Type	Archive	Archive Location	Library Catalog	Call Number	Extra	Notes	File Attachments	Link Attachments	Manual Tags	Automatic Tags	Editor	Series Editor	Translator	Contributor	Attorney Agent	Book Author	Cast Member	Commenter	Composer	Cosponsor
book	1973	Abrosov, V. N.	Lake Balkhash							1973	2025-04-15 12:00:37	2025-04-15 12:00:37													Nauka	Leningrad
journalArticle	1989	Andreyeva, S. I.; Frolova, E. S.	New species of mollusks from the family Pyrgulidae (Gastropoda, Pectinibranchia) from brackish waters of Kazakhstan	Zoologicheskii Zhurnal AN SSSR						1989	2025-04-15 12:00:37	2025-04-15 12:00:37		134–136		4	LXVIII																	Number: 4
journalArticle	2023	Babushkin, E. S. et al.	Aliens and Returnees: Review of Neobiotic Species of Freshwater Mollusks in Siberia from the Kazakhstan Steppe to the Arctic Tundra	Diversity						2023	2025-04-15 12:00:37	2025-04-15 12:00:37		465		3	15																	Number: 3
journalArticle	2020	Bolotov, E.S. et al., I.N., Kondakov, A.V., Konopleva	Integrative taxonomy, biogeography and conservation of freshwater mussels (Unionidae) in Russia	Scientific Reports			10.1038/s41598-020-59867-7			2020	2025-04-15 12:00:37	2025-04-15 12:00:37		3072			10
journalArticle	2013	Devyatkov, V.I.	Macrozoobenthos of Bukhtarma reservoir in 2005–2009	Selevinia						2013	2025-04-15 12:00:37	2025-04-15 12:00:37		43–48			21
journalArticle	2011	Devyatkov, V.I.	Macrozoobenthos of Ust-Kamenogorsk reservoir	Selevinia						2011	2025-04-15 12:00:37	2025-04-15 12:00:37		53–57
journalArticle	2020	Kondakov, I.N., A.V.; Konopleva, E.S.; Vikhrev, I.V.; Bespalaya, Y.V.; Gofarov, M.Y.; Kabakov, M.B.; Tomilova, A.A.; Vinarski, M.V.; Bolotov	Phylogeographic affinities, distribution and population status of the non-native Asian pond mussels <i>Sinanodonta lauta</i> and <i>S. woodiana</i> in Kazakhstan	Ecologica Montenegrina						2020	2025-04-15 12:00:37	2025-04-15 12:00:37		22–34			27
book	2016	Vinarski, M; Kantor, Y	Analytical catalogue of fresh and brackish water molluscs of Russia and adjacent countries							2016	2025-04-15 12:00:37	2025-04-15 12:00:37			544										KMK	Moscow
journalArticle	2006	Vinarski, M.V., Lazutkina, E.A.; Karimov Vinarski,	About the fauna of the Borovoye lake system (North Kazakhstan)	Sibirsky Ekologichesky Zhurnal						2006	2025-04-15 12:00:37	2025-04-15 12:00:37		603–610			5
journalArticle	2016	Vinarski, A. V., M. V., Aksenova, O. V., Bespalaya, Y. V., Bolotov, I. N., Schniebs, K., Gofarov, M. Y., & Kondakov	<i>Radix dolgini</i>: The integrative taxonomic approach supports the species status of a Siberian endemic snail (Mollusca, Gastropoda, Lymnaeidae)	Comptes Rendus Biologies						2016	2025-04-15 12:00:37	2025-04-15 12:00:37		24–36		1	339																	Number: 1
journalArticle	2000	Kruglov, E.V., N.D., Soldatenko	New data on species of the subgenus <i>Gyraulus</i> of the genus <i>Anisus</i> from European part of Russia and adjacent territories (Gastropoda, Planorbidae)	Ruthenica						2000	2025-04-15 12:00:37	2025-04-15 12:00:37		113–120		2	10																	Number: 2
journalArticle	2019	Wesselingh, A., F.P., Neubauer, T.A., Anistratenko, V.V., Vinarski, M.V., Yanina, T., Ter Poorten, J.J., Kijashko, P., Albrecht, C., Anistratenko, O.Y., D’Hont; Frolov, P.	Mollusc species from the Pontocaspian region–an expert opinion list	ZooKeys						2019	2025-04-15 12:00:37	2025-04-15 12:00:37		31			827
journalArticle	1983	Izzatulayev, Z.I.; Kruglov, N.D.; Starobogatov, Ya.I.	New for Science and the Fauna of Central Asia Pond Snails of the Subgenus <i>Galba</i> of the Genus <i>Lymnaea</i> (Gastropoda, Pulmonata)	Doklady Akademii Nauk Tadzhikskoy SSR						1983	2025-04-15 12:00:37	2025-04-15 12:00:37		321-324		5	26																	Number: 5
journalArticle	2014	Andreev, N.I.; Andreeva, S.I.	Mollusks of the Family Bithyniidae (Gastropoda, Pectinibranchia) of the Water Bodies of Korgalzhyn Reserve	Uspekhi Sovremennogo Estestvoznaniya						2014	2025-04-15 12:00:37	2025-04-15 12:00:37		227		5																		Number: 5
journalArticle	1983	Izzatulayev, Z.I.; Kruglov, N.D.; Starobogatov, Ya.I.	New and Little-Known Species of Mollusks of the Subgenus <i>Radix</i> of the Genus <i>Lymnaea</i> of the USSR Fauna from Central Asia (Gastropoda, Pulmonata)	Izvestiya Akademii Nauk Tadzhikskoy SSR						1983	2025-04-15 12:00:37	2025-04-15 12:00:37
journalArticle	2022	Babushkin, E.S.; Vinarsky, M.V.; Gerasimova, A.A.; Ivanov, S.N.; Sharapova, T.A.	First Record of <i>Dreissena polymorpha</i> (Pallas, 1771) (Mollusca, Bivalvia) in Siberia	Rossiyskiy Zhurnal Biologicheskikh Invaziy						2022	2025-04-15 12:00:37	2025-04-15 12:00:37		13-21		1																		Number: 1
journalArticle	1980	Belyakova, Yu.V	Mollusks of the Kapchagay Reservoir during its formation and their participation in the circulation of helminths	Izvestiya AN KazSSR. Seriya Biologicheskaya						1980	2025-04-15 12:00:37	2025-04-15 12:00:37		33–37		2																		Number: 2
journalArticle	1969	Yu.V Belyakova-Butenko	A contribution to the morphology of <i>Bithynia caerulans</i> (Gastropoda, Bithyniidae) from the Balkhash Lake	Zoologicheskii Zhurnal AN SSSR						1969	2025-04-15 12:00:37	2025-04-15 12:00:37		811–815		6	48																	Number: 6
journalArticle	1967	Butenko, Yu.V	On the fauna of freshwater mollusks of Southern and Southeastern Kazakhstan	Mollusks and their role in biocenoses and fauna formation: Trudy Zoologicheskogo Instituta AN SSSR						1967	2025-04-15 12:00:37	2025-04-15 12:00:37		205–212			42
journalArticle	1962	Vinogradov, L.I	On the biology of the mollusk <i>Bithynia leachii</i> (Shepard, 1823)	Zoologicheskii Zhurnal AN SSSR						1962	2025-04-15 12:00:37	2025-04-15 12:00:37		464–465		3	41																	Number: 3
journalArticle	2012	Devyatkov, V.I	On the diversity of macrozoobenthos of the Bukhtarma Reservoir	Eurasian Journal of Ecology						2012	2025-04-15 12:00:37	2025-04-15 12:00:37				1	33																	Number: 1
book	1952	Zhadin, V.I	Mollusks of freshwater and brackish waters of the USSR							1952	2025-04-15 12:00:37	2025-04-15 12:00:37			346		46				Keys to the Fauna of the USSR published by the Zoological Institute AN SSSR
journalArticle	1985	Izzatulaev, Z; Starobogatov, Yaroslav	Zoogeographical characteristics of freshwater mollusks of Central Asia and the question of the existence of the Highland Asian subregion of the Palearctic	Zoologicheskii Zhurnal AN SSSR						1985	2025-04-15 12:00:37	2025-04-15 12:00:37		506–517		4	64																	Number: 4
journalArticle	1985	Izzatulaev Z.I., Starobogatov Ya.I., Sitnikova T.Ya.	On the systematic position of Central Asian "pseudamnicolas"	Byulleten MOIP, Otdel Biologii						1985	2025-04-15 12:00:37	2025-04-15 12:00:37		52–80		5	90																	Number: 5
journalArticle	2012	Irmukhanova, G.M	Materials on the mollusk fauna (<i>Mollusca, Gastropoda</i>) of the Karatau Reserve	Selevinia						2012	2025-04-15 12:00:37	2025-04-15 12:00:37		174–175
book	1996	Kornyushin, A.V	Bivalve mollusks of the superfamily Pisidioidea of the Palearctic (fauna, systematics, phylogeny)							1996	2025-04-15 12:00:37	2025-04-15 12:00:37			165										Kiev
journalArticle	1973	Krivosheina, L. V.; Starobogatov, Ya. I.	Composition and zoogeographical characteristics of the freshwater malacofauna of the mountainous part of the Upper Irtysh basin	Zoologicheskii Zhurnal						1973	2025-04-15 12:00:37	2025-04-15 12:00:37		348–355			52
journalArticle	1976	Krivosheina, L. V.	On the mollusk fauna of mountain lakes of Southern Altai	Izvestiya AN KazSSR. Seriya biologicheskaya						1976	2025-04-15 12:00:37	2025-04-15 12:00:37		26–32		3																		Number: 3
journalArticle	1978	Krivosheina, L. V.	Small bivalves of the subfamily Euglesinae (Pisidiidae) from the upper Irtysh basin	Zoologicheskii Zhurnal						1978	2025-04-15 12:00:37	2025-04-15 12:00:37		1489–1500			62
conferencePaper	1979	Krivosheina, L. W.; Kozljatkin, A. L.	The biotopical distribution of molluscs in the Irtysh range of the Buhtarma reservoir	Molluski osnovnye rezul'taty ikh izucheniya. Avtoreferaty dokladov Sbornik shestoi Akademiya nauk SSSR - Nauka						1979	2025-04-15 12:00:37	2025-04-15 12:00:37		197–198												Leningrad
journalArticle	1997	Kruglov, N. D.; Soldatenko, E. V.	Revision of the genus <i>Segmentina</i> (Planorbidae)	Ruthenica						1997	2025-04-15 12:00:37	2025-04-15 12:00:37		111–132		2	7																	Number: 2
journalArticle	1981	Kruglov, N. D.; Starobogatov, Ya. I.	A new genus of Lymnaeidae and the system of the subgenus <i>Omphiscola</i> of the genus <i>Lymnaea</i> (Gastropoda, Pulmonata)	Zoologicheskii Zhurnal						1981	2025-04-15 12:00:37	2025-04-15 12:00:37		965–977		7	60																	Number: 7
journalArticle	1967	Lazareva, A. I.	On the systematics of pond snails of Kazakhstan from the <i>Lymnaea palustris</i> group (Gastropoda, Pulmonata)	Zoologicheskii Zhurnal AN SSSR						1967	2025-04-15 12:00:37	2025-04-15 12:00:37		1340–1349		9	46																	Number: 9
conferencePaper	1967	Lazareva, A. I.	On the systematics of pond snails (Lymnaeidae, Gastropoda, Pulmonata) of Kazakhstan	Molluski i ikh rol' v biotsenozakh i formirovanii faun: Trudy Zoologicheskogo instituta AN SSSR						1967	2025-04-15 12:00:37	2025-04-15 12:00:37		198–204			42									Leningrad
journalArticle	2012	Lazutkina, E. A.; Andreeva, S. I.; Andreev, N. I.	New data about mollusks fauna of the family Bithyniidae Gray, 1857 (Gastropoda, Pectinibranchia) from the reservoirs of North Kazakhstan	Vestnik KazNU. Seriya ekologicheskaya						2012	2025-04-15 12:00:37	2025-04-15 12:00:37					34.2
journalArticle	1988	Mazina, V. V.	Mollusks of mountain reservoirs of the Aksu-Dzhabagly reserve as intermediate hosts of helminths	Izvestiya AN KazSSR. Seriya biologicheskaya						1988	2025-04-15 12:00:37	2025-04-15 12:00:37		37–43		1																		Number: 1
journalArticle	1970	Starobogatov, Ya. I.; Mamilova, R. Kh.	A new species of <i>Polypylis</i> from southwestern Kazakhstan	Biologiya i Geografiya						1970	2025-04-15 12:00:37	2025-04-15 12:00:37		62–63																				Place: Alma-Ata
book	2004	Starobogatov, Ya. I.; Prozorova, L. A.; Bogatov, V. V.; Saenko, E. M.	Mollusks							2004	2025-04-15 12:00:37	2025-04-15 12:00:37			528										Nauka	Saint Petersburg								Publication Title: Key to freshwater invertebrates of Russia and adjacent territories. Vol. 6: Mollusks, Polychaetes, Nemerteans
thesis	1973	Frolova, E. S.	Freshwater mollusks of Northern Kazakhstan							1973	2025-04-15 12:00:37	2025-04-15 12:00:37			1–254										Tomsk State University	Tomsk			PhD Thesis
book	2009	Khokhutkin, I. M.; Vinarsky, M. V.; Grebennikov, M. E.	Mollusks of the Urals and adjacent territories. Family Lymnaeidae (Gastropoda, Pulmonata, Lymnaeiformes)							2009	2025-04-15 12:00:37	2025-04-15 12:00:37			162										Goshchitsky	Yekaterinburg
thesis	1968	Lazareva, A. I.	Mollusks of the family Lymnaeidae (Gastropoda, Lymnaeidae) of Kazakhstan							1968	2025-04-15 12:00:37	2025-04-15 12:00:37													Leningrad				PhD Thesis
journalArticle	1940	Tsvetkov, B. N.	Towards the study of mollusk fauna of pastures in the Alma-Ata region	Trudy Kaz. N.-I. Veterin. In-ta						1940	2025-04-15 12:00:37	2025-04-15 12:00:37		379–419			3
bookSection	1979	Krivosheina, L. V.	Zoogeographic characteristics of freshwater malacofauna of the Upper Irtysh River	Priroda i Khozyaistvo Vostochnogo Kazakhstana (Nature and Economics of Eastern Kazakhstan)						1979	2025-04-15 12:00:37	2025-04-15 12:00:37		100–107											Nauka	Alma-Ata
journalArticle	2001	Uvaliyeva, K. K.; Kan, N. S.	A supplement to studying the malacofauna of the desert landscapes of the Balkhash-Ileysk depression	Zhytomyr Ivan Franko State University Journal						2001	2025-04-15 12:00:37	2025-04-15 12:00:37		105–106			10
journalArticle	2001	Uvaliyeva, K. K.	The most important results of the systemic-ecological research of mollusks from the arid zone of Kazakhstan	Zhytomyr Ivan Franko State University Journal						2001	2025-04-15 12:00:37	2025-04-15 12:00:37		130–132			10
bookSection	1969	Frolova, E. S.	A study of freshwater mollusks of the Ishim River basin	Voprosy Malakologii Sibiri (The Questions of Malacology in Siberia)						1969	2025-04-15 12:00:37	2025-04-15 12:00:37		51–52											Tomsk State University	Tomsk														Johanzen, B. G.
bookSection	1984	Frolova, E. S.	Freshwater mollusks of Northern Kazakhstan and their role in benthos biomass in natural complexes	Zametki po Faune i Flore Sibiri (Notes on the Flora and Fauna of Siberia)						1984	2025-04-15 12:00:37	2025-04-15 12:00:37		42–50											Tomsk State University	Tomsk														Petlina, A. P.
[truncated: 36 more columns]
